# Supplementary material for: Transcriptomic and epigenomic landscapes of muscle growth during the postnatal period of broilers
Source: J Anim Sci Biotechnol. 2024 Jul 4;15:91. doi: 10.1186/s40104-024-01049-w (PMC11223452; doi:10.1186/s40104-024-01049-w)
Supplement: Supplementary file 1 — Additional file 1: Table S1. Experimental sample size of each analysis. Table S2. Summary of sequencing quality and reads alignment statistics of RNA-seq data. Table S3. Summary of sequencing quality and reads alignment statistics of ATAC-seq data. Table S4. Growth performance of CC and RR from DOH to D42. Table S5. Differentially expressed genes profiles between D21 and D42 of CC. Table S6. Differentially expressed genes profiles between D21 and D42 of RR. Table S7. Differentially expressed genes profiles between CC and RR at D21. Table S8. Differentially expressed genes profiles between CC and RR at D42. Table S9. Differential accessible regions profiles between D21 and D42 of CC. Table S10. Differential accessible regions profiles between D21 and D42 of RR. Table S11. Differential accessible regions profiles between CC and RR at D21. Table S12. Differential accessible regions profiles between CC and RR at D42. Table S13. The DEGs carrying with DARs. [file 40104_2024_1049_MOESM1_ESM.xlsx]

## Sheet: Table S1
Table S1. Experimental sample size of each analysis
Age	Group	BW	PMW	CSA	MFD
DOH	CC	192	16	--	--
	RR	212	11	--	--
D7	CC	12	12	12	12
	RR	12	12	12	12
D14	CC	15	15	15	15
	RR	15	15	15	15
D21	CC	15	15	15	15
	RR	15	15	15	15
D28	CC	15	15	15	15
	RR	15	15	15	15
D35	CC	15	15	15	15
	RR	15	15	15	15
D42	CC	91	91	40	40
	RR	86	86	40	40

## Sheet: Table S2
Table S2. Summary of sequencing quality and reads alignment statistics of RNA-seq data
Sample name	Clean reads	Clean bases	≥Q30	GC Content	Mapped rate
CC-D21-1	21604318	6459289086	0.9398	0.5179	0.8705
CC-D21-2	21996337	6579134032	0.9383	0.5186	0.8685
CC-D21-3	20209633	6045645494	0.9443	0.5159	0.8695
CC-D21-4	20841810	6235872766	0.9483	0.5189	0.8717
CC-D21-5	20654896	6178988096	0.9445	0.5246	0.8688
CC-D21-6	21564838	6450731020	0.9322	0.5182	0.8717
CC-D42-1	21441177	6415922902	0.9472	0.5216	0.8588
CC-D42-2	21691704	6489088230	0.9496	0.5171	0.8702
CC-D42-3	20744064	6208003256	0.9448	0.5224	0.8543
CC-D42-4	20671454	6185331908	0.9357	0.5127	0.8653
CC-D42-5	21441257	6412463708	0.9302	0.51	0.8678
CC-D42-6	20508394	6135734058	0.9498	0.5182	0.8801
RR-D21-1	21775438	6513303836	0.9405	0.5177	0.8688
RR-D21-2	21527125	6443122590	0.9459	0.5217	0.8671
RR-D21-3	21949392	6559805536	0.9441	0.5183	0.8723
RR-D21-4	20493142	6132380370	0.933	0.52	0.8611
RR-D21-5	21044211	6293863548	0.937	0.5189	0.867
RR-D21-6	21906014	6554491574	0.9421	0.5164	0.8764
RR-D42-1	21100066	6294040614	0.9265	0.5117	0.853
RR-D42-2	20062119	6001359570	0.9398	0.5128	0.8675
RR-D42-3	21497399	6432082328	0.9428	0.522	0.8475
RR-D42-4	20440229	6115096286	0.9369	0.5252	0.8489
RR-D42-5	21667284	6480612214	0.9431	0.5193	0.8659
RR-D42-6	21939711	6563726884	0.9424	0.5207	0.8655

## Sheet: Table S3
Table S3. Summary of sequencing quality and reads alignment statistics of ATAC-seq data
Sample name	Clean reads	Clean bases (G)	≥Q30	GC Content	Mapped rate
CC-D21-1	75628520	6.08	0.9935	0.48	0.9682
CC-D21-2	74216094	6.18	0.992	0.5	0.9658
CC-D21-3	67676132	5.61	0.9925	0.48	0.9625
CC-D42-1	59524798	4.33	0.992	0.53	0.9588
CC-D42-2	64419096	4.91	0.992	0.51	0.9598
CC-D42-3	61977822	5.26	0.9925	0.51	0.9602
RR-D21-1	64988798	5.56	0.992	0.48	0.9591
RR-D21-2	63618712	5.37	0.992	0.5	0.9651
RR-D21-3	70279630	5.73	0.9925	0.49	0.9651
RR-D42-1	70634968	5.75	0.9925	0.49	0.9625
RR-D42-2	70802476	5.44	0.9925	0.48	0.9684
RR-D42-3	70959872	5.13	0.993	0.485	0.9643

## Sheet: Table S4
Table S4. Growth performance of CC and RR
Variables	Age	Group	N	mean±sem
BW (g)	DOH	CC	192	45.16±4.06
		RR	212	40.82±2.81
	D7	CC	12	187.13±13.37
		RR	12	173.03±18.80
	D14	CC	15	444.14±42.79
		RR	15	408.08±29.89
	D21	CC	15	902.04±97.72
		RR	15	826.09±56.65
	D28	CC	15	1472.00±163.66
		RR	15	1326.13±121.22
	D35	CC	15	2244.13±181.31
		RR	15	1863.33±191.08
	D42	CC	91	2986.70±244.33
		RR	86	2460.93±168.09
PMW (g)	DOH	CC	16	0.1234±0.0607
		RR	11	0.0977±0.0640
	D7	CC	12	14.18±1.69
		RR	12	11.87±1.75
	D14	CC	15	43.77±5.04
		RR	15	38.85±3.72
	D21	CC	15	108.85±13.77
		RR	15	87.63±8.58
	D28	CC	15	180.95±21.62
		RR	15	147.20±16.10
	D35	CC	15	308.69±37.67
		RR	15	229.16±37.52
	D42	CC	91	493.76±76.13
		RR	86	369.03±52.95

## Sheet: Table S5
Table S5. Differentially expressed genes profiles between D21 and D42 of CC
Gene	BaseMean	log2FoldChange	Padj	Group	CC_D42_1_tpm	CC_D42_2_tpm	CC_D42_3_tpm	CC_D42_4_tpm	CC_D42_5_tpm	CC_D42_6_tpm	CC_D21_1_tpm	CC_D21_2_tpm	CC_D21_3_tpm	CC_D21_4_tpm	CC_D21_5_tpm	CC_D21_6_tpm
NMRK2	2964.98	-1.59926	5.72746e-11	D21-biased	1035.03	1670.45	1341.01	1926.68	1476.41	1378.61	5816.75	4784.87	2988.42	4294	5318.47	3549.04
KCTD20	3703.61	-1.64752	1.51346e-10	D21-biased	2177.63	1994.16	1735.11	2015.74	1843.78	987.252	5479.72	5698.51	5864.75	3852.9	5246.18	7547.61
PROCA1	1408.05	-2.6404	1.44772e-08	D21-biased	493.287	192.526	468.162	355.345	616.133	209.846	2308.66	2574.17	2088.82	1037.08	4523.26	2029.29
CEBPD	4221.3	-2.34538	4.79554e-08	D21-biased	2396.66	1377.88	1559.22	715.234	1606.57	673.81	8901.57	5960.12	8714.31	5045.91	4054.6	9649.69
LOC121109256	31.9072	-2.72813	4.79554e-08	D21-biased	4.84564	12.2688	3.96748	9.08811	13.0928	6.19799	55.5109	68.8974	98.1922	49.2384	26.1748	35.4117
GPCPD1	3199.94	-1.65147	9.87888e-08	D21-biased	1619.41	1963.01	1314.56	1968.49	1582.69	823.447	7140.09	4595.15	4533.7	5600.87	3455.08	3802.82
BHMT2	2596.1	-1.00209	1.27213e-07	D21-biased	1539.95	2212.16	1539.38	1838.53	1870.73	1372.41	3728.15	4198.75	3096.53	3089.71	3829	2837.86
SLC25A33	182.562	-1.7807	1.38289e-07	D21-biased	98.8511	77.388	87.2845	73.6137	86.2586	70.8342	508.52	309.539	185.474	174.386	215.631	302.967
FDPS	750.453	-1.57499	1.49137e-07	D21-biased	387.652	337.865	425.843	493.484	244.913	373.65	805.899	867.707	1001.76	1096.58	1887.08	1083.01
PPDPF	4935.24	-1.43016	2.23239e-07	D21-biased	2828.89	2096.08	3109.18	1749.46	3359.46	2885.61	7024.11	6301.61	4616.03	7609.38	10307.9	7335.14
MAP4K5	906.81	-1.14204	2.46252e-07	D21-biased	549.496	563.423	654.634	462.585	730.887	432.974	1497.8	1249.14	1568.1	1118.12	959.743	1094.81
LOC425795	444.625	-2.31608	2.86304e-07	D21-biased	224.838	136.845	170.602	129.96	97.0409	133.7	806.891	376.439	1301.3	589.835	311.605	1056.45
KCNN2	71.8214	-1.31678	3.49803e-07	D21-biased	51.3638	39.6378	42.3198	35.4436	52.3713	25.6774	135.803	101.848	84.3065	109.761	99.7136	83.611
GLUL	4870.29	-2.10221	7.85074e-07	D21-biased	3547.01	1769.54	1916.29	1232.35	1680.5	895.167	7845.87	9944.19	8305.67	4985.39	4883.47	11438
SLCO3A1	328.159	-1.06284	1.15925e-06	D21-biased	234.529	200.076	185.149	210.844	254.155	188.596	536.275	417.378	374.916	299.533	558.396	478.058
THSD7B	275.595	-1.31771	2.70515e-06	D21-biased	182.196	126.463	187.794	160.86	154.803	135.47	472.834	533.206	375.908	340.565	427.522	209.519
CMBL	82.9118	-1.5836	4.41406e-06	D21-biased	47.4873	32.0877	46.2872	40.8965	60.0729	22.1357	107.057	98.8527	99.1841	176.438	97.2207	167.222
COQ10B	4074.3	-1.61213	4.42641e-06	D21-biased	1956.67	2398.08	2900.23	2123.89	1373.21	1300.69	9823.45	4146.82	4215.32	6545.63	5043.01	7064.64
WDCP	288.707	-1.02383	4.64063e-06	D21-biased	171.536	153.832	230.114	184.489	241.062	162.033	375.69	355.47	444.345	320.049	315.344	510.519
PDE4B	927.064	-1.31914	4.85254e-06	D21-biased	383.775	462.441	372.943	678.882	859.505	423.234	1321.36	1300.06	1283.44	1593.07	1342.39	1103.66
ATP1B4	5462.84	-1.47172	5.01917e-06	D21-biased	2543.96	3032.29	3882.84	4038.76	2376.73	1499.03	8366.29	7754.45	8028.95	11186.3	5607.64	7236.78
MICAL2	1731.06	-1.38905	5.38527e-06	D21-biased	921.641	885.243	829.203	1326.86	1211.47	564.903	2922.25	3353	2093.78	1946.97	1799.83	2917.53
MATN2	735.667	-1.39016	1.23178e-05	D21-biased	356.639	402.984	187.794	547.104	537.576	403.755	996.223	1285.09	1319.15	793.969	1030.79	966.936
MYH1F	179594	-2.58286	1.28221e-05	D21-biased	96368.2	76116.8	62100.3	7402.27	28575.5	37697.1	291739	327793	249005	277767	439167	261394
LSS	250.757	-1.29605	1.38375e-05	D21-biased	109.512	102.869	160.022	222.659	115.525	160.262	364.786	341.491	400.704	281.069	483.611	266.571
ACE	609.263	-1.15578	1.99992e-05	D21-biased	394.435	339.752	245.984	575.278	405.877	301.931	830.681	848.736	844.056	1048.37	861.276	614.787
FOXD3	94.6569	-1.59355	2.17151e-05	D21-biased	44.5799	57.5691	74.0596	30.8996	37.7381	38.9588	86.2402	120.82	124.972	132.328	248.038	139.68
ARID5A	367.796	-1.11715	2.24119e-05	D21-biased	324.658	201.02	247.306	249.923	190.231	180.627	675.052	514.234	613.949	407.242	400.101	409.202
NPC1	1471.26	-1.40409	2.39109e-05	D21-biased	937.148	644.586	702.244	788.848	1110.58	657.873	3362.37	1778.35	2348.68	1753.09	1141.72	2429.64
IDI2	322.385	-1.34379	2.96665e-05	D21-biased	122.11	154.776	191.761	294.455	149.412	180.627	409.393	382.43	413.598	364.159	722.924	482.976
NRG1	140.868	-1.91276	3.03951e-05	D21-biased	69.7773	69.838	37.0298	48.167	44.6696	85.001	272.598	317.527	256.887	260.553	66.0603	162.304
CGTL	197.56	-2.41194	3.03951e-05	D21-biased	65.9008	48.1316	60.8347	44.5317	134.009	21.2503	433.183	318.525	358.055	416.475	82.2637	387.561
LOC107054725	1377.04	-3.01897	3.05258e-05	D21-biased	449.676	476.597	470.807	36.3524	98.5812	283.337	2180.79	3327.04	1152.52	2363.44	4510.79	1174.49
TMEM171	107.766	-1.24495	3.15212e-05	D21-biased	66.8699	56.6254	63.4796	72.7049	73.1657	50.4694	161.576	190.716	113.07	82.064	198.181	164.271
FKBP1B	573.568	-1.3409	3.74469e-05	D21-biased	208.363	269.914	620.249	308.996	310.377	232.867	814.821	861.716	687.346	864.749	852.551	850.865
ACTC1	16369.9	-2.16475	3.74469e-05	D21-biased	4808.82	4516.82	8137.3	4449.54	5570.61	8338.07	20225.8	28917.9	16879.1	21488.4	63773.1	9332.95
CYP51A1	321.393	-1.22201	4.07623e-05	D21-biased	162.814	125.52	154.732	278.096	164.045	270.941	425.253	363.459	461.206	384.675	595.789	470.189
LOC107052660	3.74236	-4.89482	4.22001e-05	D21-biased	0.969129	0	0	0	0	0	4.95633	13.9792	2.97552	6.1548	9.97136	5.90195
LOC101749116	516.898	-3.15644	4.67282e-05	D21-biased	20.3517	121.745	42.3198	173.583	217.187	49.5839	1263.86	1298.07	688.337	604.196	1559.27	164.271
SLITRK4	48.1587	-1.61156	5.1485e-05	D21-biased	31.0121	25.4814	22.4824	15.4498	13.0928	35.4171	112.013	73.8899	70.4207	46.161	49.8568	82.6273
IGF2BP3	333.508	-1.18262	5.28051e-05	D21-biased	206.424	204.795	226.146	234.473	196.392	156.721	628.463	422.371	495.92	381.597	246.791	601.999
GRIA1	36.4159	-2.89344	5.48662e-05	D21-biased	3.87652	6.60629	15.8699	9.08811	11.5525	5.31256	44.607	80.8795	174.564	35.903	21.1891	27.5424
AMPD1	16616.3	-1.27376	5.73992e-05	D21-biased	8950.87	10119.9	8092.33	13111.4	9951.31	8111.4	23244.2	28888	17398.9	17459.1	38243.9	15824.1
CA9	635.538	-1.77863	6.13883e-05	D21-biased	393.466	444.509	169.279	254.467	331.171	127.502	724.616	1142.3	543.529	1204.29	1429.64	861.685
ADCYAP1R1	26.9761	-2.31181	6.19935e-05	D21-biased	9.69129	8.49381	14.5474	8.1793	6.16133	7.96885	112.013	41.9375	27.7715	37.9546	22.4356	26.5588
UCP3	5199.86	-1.16994	8.33893e-05	D21-biased	2783.34	3322.97	4385.39	2851.85	2105.63	3751.56	8034.21	6708.01	5314.28	4909.48	9693.41	8538.16
LOC416146	18.3993	-1.69088	8.58944e-05	D21-biased	5.81477	13.2126	5.28997	6.36168	6.93149	14.1668	35.6856	36.945	15.8695	29.7482	26.1748	24.5915
LAPTM4B	326.011	-1.51183	8.65086e-05	D21-biased	152.153	100.038	84.6395	179.945	287.272	209.846	458.956	641.045	569.317	345.694	447.465	435.761
TRIM63	8081.71	-2.01845	9.10842e-05	D21-biased	4408.57	3394.69	4157.92	2089.36	2313.58	2835.14	18541.6	11579.7	15176.2	4460.18	5464.3	22559.2
SPSB1	619.542	-1.34908	0.000131271	D21-biased	501.04	387.884	333.268	272.643	403.567	197.45	1190.51	839.749	806.367	523.158	764.055	1214.82
STC2	155.309	-1.85325	0.000149312	D21-biased	72.6847	37.7503	37.0298	82.7018	80.0972	92.9699	248.808	227.661	475.092	242.089	164.527	102.3
FOXO1	906.394	-1.235	0.000187347	D21-biased	676.452	577.579	391.458	486.214	635.387	475.475	1994.43	1324.03	1486.77	832.949	775.273	1220.72
PHGDH	145.873	-2.44343	0.000223547	D21-biased	66.8699	67.0067	15.8699	13.6322	29.2663	78.803	192.306	110.835	149.768	366.21	190.702	469.205
OVOA	20.3481	-2.23188	0.000225159	D21-biased	6.7839	1.88751	1.32249	10.9057	13.863	7.08342	39.6506	42.936	45.6247	36.9288	22.4356	14.7549
ISM1	117.662	-1.85283	0.000247783	D21-biased	59.1169	52.8504	22.4824	31.8084	83.1779	55.7819	226.009	310.537	231.099	134.38	79.7709	124.925
ACOT11	285.86	-1.86398	0.000247783	D21-biased	121.141	112.307	220.856	111.784	111.674	62.8653	657.209	235.649	415.581	751.911	185.717	443.63
LOC107055873	3.95635	-4.97643	0.00027191	D21-biased	0	0	1.32249	0	0	0	7.93013	12.9807	1.98368	1.0258	7.47852	14.7549
ZBTB32	337.727	-1.37151	0.000289329	D21-biased	219.023	97.2069	243.339	219.932	235.671	115.106	274.581	492.267	656.599	519.055	435.001	544.947
CA6	8.70505	-2.01622	0.00029037	D21-biased	3.87652	5.66254	2.64499	4.54406	1.54033	2.65628	12.8865	21.9673	17.8531	11.2838	8.72494	10.8202
CRB1	23.749	-1.94275	0.000350093	D21-biased	15.5061	4.71878	9.25745	15.4498	5.39116	8.85427	57.4934	35.9464	43.641	43.0836	11.2178	34.4281
SC5D	481.848	-1.12013	0.00035082	D21-biased	270.387	320.877	423.198	347.166	248.764	212.503	511.493	697.96	597.088	529.313	1065.69	557.734
DHCR24	144.513	-1.75591	0.000376229	D21-biased	40.7034	35.8627	39.6748	123.598	56.2221	99.1679	222.044	190.716	203.327	176.438	398.854	147.549
LOC121113120	19.5451	-2.7465	0.000408339	D21-biased	2.90739	6.60629	5.28997	2.72643	10.0122	2.65628	4.95633	73.8899	31.7389	35.903	41.1319	16.7222
LHFPL5	45.8669	-1.49908	0.000416525	D21-biased	21.3208	13.2126	29.0948	29.082	37.7381	13.2814	65.4236	71.8929	80.3391	31.7998	78.5245	78.6927
COL4A5	1860.28	-1.38308	0.000467466	D21-biased	984.635	660.629	503.87	1723.11	1393.23	919.959	3224.59	2537.22	2787.07	2621.94	1771.16	3195.91
LOC100858941	191.912	-1.28332	0.000516465	D21-biased	117.265	91.5444	111.089	129.96	164.815	55.7819	389.568	330.508	291.601	232.857	193.195	194.764
UGP2	7585.91	-1.16072	0.000563857	D21-biased	5651.96	5526.64	5379.9	3798.83	4778.88	2998.06	16137.8	9513.83	7189.85	13705.7	7811.31	8538.16
COL4A6	1897.78	-1.01386	0.000575978	D21-biased	1050.54	1067.39	785.561	1830.35	1618.89	1188.24	2995.61	2586.15	2607.55	2267.02	1868.38	2907.69
AGMAT	46.038	-1.96548	0.000663031	D21-biased	21.3208	21.7064	9.25745	29.082	13.863	16.8231	43.6157	39.9405	41.6573	141.56	128.381	45.2483
MAPRE2	4689.69	-1.0092	0.000801625	D21-biased	3238.83	3282.38	4799.33	2636.46	2757.96	1966.53	8716.2	6450.39	5862.77	6270.71	5364.59	4930.1
ANKRD9	2954.38	-1.54621	0.000951501	D21-biased	1677.56	1904.5	2356.68	1417.75	951.155	736.676	7921.21	2558.19	3304.81	3760.58	3456.32	5407.17
PROKR1	222.254	-1.6759	0.0010114	D21-biased	68.8081	190.639	48.9322	111.784	163.275	51.3548	444.087	466.305	348.136	201.057	304.126	268.539
TDH	1542.2	-1.2428	0.00102482	D21-biased	1547.7	684.223	899.295	956.978	890.312	518.86	2519.8	1688.48	1556.2	1771.56	2234.83	3238.2
TRIM27.1	22.1493	-1.79975	0.00102703	D21-biased	3.87652	8.49381	10.5799	7.27049	8.47182	20.3648	25.7729	19.9702	21.8205	46.161	58.5817	34.4281
PLA2R1	1590.6	-1.05225	0.00105943	D21-biased	1030.18	900.344	547.512	1108.75	1652.78	967.772	1583.05	2477.31	2258.42	1954.15	2433.01	2173.89
NPTX1	85.3527	-1.18022	0.00105943	D21-biased	62.0242	33.0315	54.2222	58.1639	80.8674	24.792	102.1	124.814	121.996	95.3994	145.831	120.99
CTSV	2699.79	-1.1367	0.0011199	D21-biased	1977.99	1705.37	1023.61	1894.87	2031.7	1493.72	5571.91	3114.36	4282.77	2890.7	2095.23	4315.31
LOC121110447	61.4541	-2.08165	0.0011199	D21-biased	45.5491	15.1001	23.8049	16.3586	26.9558	13.2814	76.3275	261.61	66.4533	75.9092	74.7852	41.3137
MYO1A	106.148	-1.00024	0.00113695	D21-biased	56.2095	78.3318	44.9648	91.7899	91.6497	60.2091	119.943	112.832	140.841	182.592	113.424	180.993
MELTF	50.852	-1.77589	0.00114843	D21-biased	28.1047	19.8189	26.4499	13.6322	39.2784	10.6251	137.786	65.9018	91.2494	90.2704	58.5817	28.5261
KLF15	1175.35	-1.00481	0.00116344	D21-biased	1039.88	924.881	919.132	805.207	484.434	518.86	1679.2	1108.35	1746.63	1402.27	1516.89	1958.46
MME	235.04	-1.38608	0.00119411	D21-biased	93.0364	171.764	124.314	181.762	127.077	82.3447	226.009	451.328	446.328	336.462	432.508	147.549
CNTFR	602.64	-1.57732	0.00123946	D21-biased	221.93	291.621	281.691	169.039	376.611	473.704	1316.4	1181.24	468.149	483.152	1371.06	597.081
LOC107054229	34.1833	-2.1163	0.00131732	D21-biased	15.5061	1.88751	17.1924	8.1793	20.0243	14.1668	43.6157	26.9598	28.7634	61.548	52.3496	120.006
SLC25A43	602.685	-1.23314	0.00139766	D21-biased	355.67	517.178	518.417	288.093	281.11	199.221	908.991	549.182	652.631	1288.4	863.769	809.551
HES1	445.07	-1.36495	0.00140236	D21-biased	240.344	347.302	277.723	216.297	163.275	248.805	443.096	831.761	377.891	541.622	1214.01	438.712
FBXO32	8645.97	-2.08796	0.00147517	D21-biased	6260.57	4324.29	3295.65	2182.06	1925.41	1769.08	21337	7341.06	15984.5	5145.41	5802.08	28384.5
PRPS2	655.25	-1.12009	0.00149439	D21-biased	402.188	302.002	182.504	496.211	616.133	476.36	996.223	907.648	819.26	957.071	1002.12	705.283
ABCA8	901.438	-1.33159	0.00151921	D21-biased	683.236	325.596	346.493	588.001	887.231	244.378	1528.53	1245.15	1533.39	1295.58	962.236	1177.44
LOC101748245	50.9965	-2.48076	0.00154189	D21-biased	15.5061	3.77503	5.28997	35.4436	13.0928	19.4794	151.664	118.823	117.037	82.064	26.1748	23.6078
CYP27C1	14.4627	-1.58106	0.00168336	D21-biased	6.7839	7.55005	0	10.9057	9.24199	7.96885	28.7467	22.9658	31.7389	18.4644	12.4642	16.7222
SLC43A2	2884.12	-1.30391	0.00169732	D21-biased	2305.56	1652.52	1608.15	1106.93	2127.97	1175.85	4911.72	5053.47	4394.85	1678.21	2986.42	5607.84
FOXO3	2467.98	-1.08848	0.00170821	D21-biased	1610.69	1330.7	2764.01	1168.73	1678.96	921.73	3813.4	3552.71	4018.94	2563.47	2861.78	3330.67
SESN1	6328.91	-1.39003	0.0017093	D21-biased	4751.64	4577.22	4760.97	1985.75	3287.84	1612.36	7715.02	13930.2	9827.16	5665.49	10696.8	7136.44
NPM3	240.758	-1.14166	0.00179707	D21-biased	122.11	165.157	238.049	139.957	106.283	131.043	275.572	460.314	173.572	310.817	415.058	351.166
NR4A1	5651.44	-1.05108	0.00185032	D21-biased	3919.16	4705.57	5453.96	3233.55	2190.35	2574.82	6773.32	6066.96	6814.94	7459.61	7696.64	10928.4
ASAH2	8.49426	-3.59706	0.00198242	D21-biased	0.969129	0.943756	3.96748	0	2.3105	0	14.869	8.98661	32.7307	18.4644	0	18.6895
MAP10	55.6655	-1.02003	0.00207321	D21-biased	44.5799	32.0877	62.1572	26.3555	27.726	30.1045	72.3624	70.8944	79.3473	58.4706	63.5674	100.333
PIF1	11.0674	-1.57011	0.00212546	D21-biased	3.87652	2.83127	3.96748	2.72643	6.16133	13.2814	16.8515	13.9792	16.8613	14.3612	21.1891	16.7222
GADD45B	464.953	-1.01318	0.0022492	D21-biased	437.077	252.927	187.794	309.905	390.474	269.17	553.127	854.727	681.395	407.242	537.207	698.398
CCDC92B	263.524	-1.47105	0.00228	D21-biased	129.863	70.7817	195.729	243.561	114.755	84.1156	338.022	357.467	371.94	497.513	574.6	183.944
PPP1R27	2816.01	-1.1208	0.00233907	D21-biased	1581.62	1332.58	2096.15	2318.38	1706.69	1609.71	4493.41	3256.15	5037.56	3386.16	1677.68	5296.02
TMEM164	1776.18	-1.19571	0.00241137	D21-biased	901.29	1474.15	863.588	859.735	1676.65	701.258	3533.86	3199.23	2787.07	1833.1	1848.44	1635.82
ERBB3	36.3719	-1.3937	0.0024853	D21-biased	20.3517	10.3813	19.8374	25.4467	16.9436	27.4482	43.6157	23.9643	88.2738	55.3932	39.8854	64.9215
PLIN2	4675.03	-1.27582	0.0028139	D21-biased	2909.32	1925.26	1896.45	2806.41	3984.84	2874.1	10214	4042.98	7782.97	6163	3066.19	8434.87
RXFP3	106.128	-1.02313	0.00282059	D21-biased	72.6847	47.1878	51.5772	84.5194	91.6497	70.8342	111.022	95.8572	131.915	124.122	213.138	179.026
GAA2	1929.54	-1.07224	0.00282692	D21-biased	1639.77	1241.98	1900.42	804.298	821.767	1056.31	3272.17	1786.34	2069.97	3300	2813.17	2448.33
HPGD	248.697	-1.962	0.00282692	D21-biased	80.4377	63.2317	29.0948	135.413	247.993	52.2402	326.127	551.179	384.834	175.412	326.562	611.836
GPR182	44.7969	-1.05021	0.00301554	D21-biased	15.5061	45.3003	34.3848	31.8084	30.8066	17.7085	58.4847	68.8974	73.3962	46.161	56.0889	59.0195
UTS2R	19.3931	-1.74375	0.00308316	D21-biased	14.5369	6.60629	1.32249	9.08811	13.0928	7.96885	12.8865	33.9494	42.6492	15.387	34.8998	40.33
ARRDC2	1053.12	-1.29753	0.00309409	D21-biased	666.761	746.511	547.512	962.431	264.937	466.62	1434.36	1042.45	2495.47	1024.77	1433.38	1552.21
LOC101749716	47.9318	-1.83489	0.00310897	D21-biased	24.2282	14.1563	26.4499	5.45287	16.1735	39.8442	51.5458	55.9167	65.4615	77.9608	38.639	159.353
KEL	19.8856	-1.38324	0.00311742	D21-biased	16.4752	7.55005	5.28997	8.1793	7.70166	20.3648	42.6244	20.9688	27.7715	26.6708	32.4069	22.6241
LOC121113351	270.987	-1.54539	0.00316064	D21-biased	232.591	199.133	30.4173	142.683	129.388	94.7407	259.712	430.359	529.643	364.159	415.058	423.957
KIRREL3	33.5592	-1.175	0.00326999	D21-biased	23.2591	12.2688	22.4824	17.2674	20.0243	28.3337	52.5371	34.9479	56.5349	62.5738	49.8568	22.6241
SH3BGRL2	25.3521	-1.24387	0.00340522	D21-biased	11.6295	12.2688	6.61246	18.1762	14.6331	25.6774	24.7817	30.9539	28.7634	33.8514	53.5961	43.281
TENM2	150.089	-1.20792	0.00367253	D21-biased	134.709	45.3003	99.187	93.6076	93.9602	77.9176	209.157	247.631	308.462	178.489	97.2207	215.421
LOC121111646	16.3301	-1.91007	0.00367253	D21-biased	4.84564	7.55005	5.28997	1.81762	10.7823	10.6251	46.5895	13.9792	29.7552	28.7224	7.47852	28.5261
LECT1	20.4655	-1.159	0.00387929	D21-biased	16.4752	7.55005	10.5799	9.08811	10.0122	22.1357	25.7729	25.9613	39.6736	24.6192	26.1748	27.5424
SLCO2A1	391.156	-1.20155	0.00388881	D21-biased	189.949	318.99	157.377	358.072	273.409	123.96	422.279	849.734	424.508	654.46	449.958	471.172
RGR	5.02885	-1.98992	0.00405615	D21-biased	2.90739	1.88751	1.32249	0	2.3105	3.54171	10.9039	9.98512	4.9592	7.1806	7.47852	7.86927
ZFAND5	3362.23	-1.19877	0.00420796	D21-biased	2212.52	2047.01	2709.79	1997.57	1907.7	1369.76	7915.26	3243.17	5890.54	3635.43	2142.6	5275.36
HTR3A	123.941	-1.15262	0.00431107	D21-biased	99.8203	37.7503	75.3821	90.8811	95.5005	61.9799	92.1878	161.759	269.781	180.541	149.57	172.14
LOC112533381	14.4488	-1.43314	0.00447338	D21-biased	6.7839	6.60629	6.61246	5.45287	13.0928	7.96885	19.8253	36.945	21.8205	22.5676	9.97136	15.7385
SPOCK3	24.3201	-1.51622	0.00471448	D21-biased	12.5987	5.66254	5.28997	20.9027	16.1735	14.1668	27.7555	49.9256	22.8123	62.5738	27.4212	26.5588
PDK4	6735.67	-1.39478	0.00499966	D21-biased	7902.28	2583.06	4817.84	1789.45	2737.94	2440.24	10079.2	9212.28	12796.7	6448.18	8111.7	11909.2
LOC101747295	11.7754	-1.2045	0.0053231	D21-biased	4.84564	10.3813	9.25745	3.63524	5.39116	9.7397	14.869	15.9762	14.8776	17.4386	16.2035	18.6895
ROPN1L	5.55782	-1.9364	0.00555965	D21-biased	1.93826	0.943756	1.32249	2.72643	3.85083	2.65628	11.8952	2.99554	11.9021	7.1806	7.47852	11.8039
LONRF1	339.825	-1.05832	0.00566473	D21-biased	230.653	195.358	298.883	174.492	232.59	192.138	621.524	387.423	759.75	366.21	248.038	370.839
CDC20	181.015	-1.1018	0.00566473	D21-biased	101.759	86.8256	60.8347	129.051	130.158	180.627	414.349	233.652	235.066	214.392	190.702	194.764
MUC2	21.592	-1.42606	0.00572094	D21-biased	13.5678	4.71878	17.1924	4.54406	20.7945	9.7397	27.7555	30.9539	45.6247	25.645	21.1891	37.379
C2CD4A	6.60167	-2.37708	0.00592493	D21-biased	0.969129	3.77503	0	2.72643	2.3105	2.65628	10.9039	4.99256	26.7797	4.1032	6.2321	13.7712
MUC5ACL	7.74151	-2.23659	0.00603425	D21-biased	1.93826	0	1.32249	4.54406	6.16133	1.77085	18.8341	23.9643	6.94289	11.2838	11.2178	4.91829
FKBP5	1039.89	-1.47801	0.0064254	D21-biased	400.25	277.464	1046.09	341.713	928.05	303.702	1382.82	1674.51	2305.04	1045.29	1025.8	1747.96
NECAB2	49.9223	-1.28492	0.00671289	D21-biased	20.3517	16.9876	23.8049	33.626	53.1414	25.6774	69.3886	96.8557	76.3717	33.8514	53.5961	95.4149
OGDHL	12.5111	-1.2202	0.00679564	D21-biased	9.69129	5.66254	6.61246	9.99692	4.62099	8.85427	18.8341	12.9807	21.8205	18.4644	9.97136	22.6241
GRM7	12.9274	-1.49411	0.00713324	D21-biased	5.81477	6.60629	2.64499	13.6322	5.39116	6.19799	34.6943	12.9807	17.8531	17.4386	11.2178	20.6568
CIART	102.354	-1.47092	0.00753263	D21-biased	31.0121	23.5939	26.4499	109.966	83.9481	49.5839	95.1616	125.813	203.327	150.793	168.267	160.336
LOC121106474	2.11508	-4.58583	0.00761937	D21-biased	0	0	0	0	0	0	0.991266	9.98512	0.991841	7.1806	6.2321	0
LOC101751432	10.6236	-2.23558	0.00794735	D21-biased	1.93826	0	2.64499	1.81762	9.24199	6.19799	7.93013	24.9628	32.7307	19.4902	8.72494	11.8039
PRR15L	4.37684	-2.44083	0.00871804	D21-biased	0.969129	0	0	0.908811	2.3105	3.54171	13.8777	2.99554	11.9021	5.129	4.98568	5.90195
AKR1D1	89.5171	-1.18758	0.00872945	D21-biased	85.2833	35.8627	30.4173	67.252	78.5569	29.2191	83.2664	137.795	112.078	110.786	180.731	122.957
XRCC3	207.313	-1.32381	0.00882973	D21-biased	146.338	123.632	128.282	99.0604	110.134	102.71	205.192	121.819	138.858	518.029	428.768	364.937
UPP2	105.741	-1.49558	0.0088385	D21-biased	70.7464	58.5129	88.607	39.0789	46.2099	30.1045	245.834	104.844	101.168	194.902	49.8568	239.029
GLRA3	13.455	-1.99663	0.0094219	D21-biased	0.969129	1.88751	3.96748	2.72643	10.7823	11.5106	28.7467	18.9717	15.8695	9.2322	17.4499	39.3463
LGR5	38.7901	-1.34831	0.0100223	D21-biased	19.3826	12.2688	13.2249	48.167	13.863	23.9065	43.6157	85.8721	33.7226	59.4964	59.8282	52.1339
NKX2-3	10.1896	-1.57484	0.0116444	D21-biased	2.90739	7.55005	11.9024	5.45287	2.3105	1.77085	19.8253	9.98512	7.93473	18.4644	17.4499	16.7222
IRS2	1074.65	-1.87819	0.0116991	D21-biased	893.537	576.635	491.967	269.917	300.365	225.784	2683.36	696.962	1387.59	1096.58	443.725	3829.38
LOC124417348	20.7686	-1.76441	0.0120621	D21-biased	10.6604	11.3251	9.25745	9.99692	15.4033	0	52.5371	24.9628	35.7063	16.4128	18.6963	44.2646
LOC107055327	31.1831	-1.1439	0.0121138	D21-biased	25.1973	16.0439	5.28997	29.082	16.9436	23.0211	57.4934	28.9569	58.5186	34.8772	42.3783	36.3954
TMEM200C	21.0702	-1.28489	0.0121138	D21-biased	11.6295	21.7064	1.32249	14.541	7.70166	15.9377	28.7467	34.9479	31.7389	21.5418	23.682	39.3463
PCDH8	16.1854	-1.41996	0.0124075	D21-biased	4.84564	12.2688	6.61246	6.36168	8.47182	14.1668	19.8253	36.945	25.7879	12.3096	11.2178	35.4117
PTPRZ1	21.7791	-1.03351	0.0125931	D21-biased	15.5061	19.8189	2.64499	17.2674	10.7823	18.594	29.738	25.9613	36.6981	31.7998	29.9141	22.6241
LOC121107318	18.3602	-1.47387	0.0126341	D21-biased	10.6604	15.1001	15.8699	7.27049	8.47182	1.77085	34.6943	40.939	21.8205	29.7482	21.1891	12.7876
EPCAM	8.54714	-3.09319	0.0126341	D21-biased	0.969129	1.88751	7.93496	0.908811	0	0	12.8865	14.9777	1.98368	10.258	7.47852	43.281
KCNE3	157.073	-1.53867	0.0126957	D21-biased	105.635	78.3318	25.1274	85.4283	71.6254	115.991	353.882	114.829	288.626	236.96	71.0459	337.395
IFRD1	2245.66	-1.18839	0.0132006	D21-biased	1524.44	1273.13	1592.28	1027.87	1255.37	1545.96	3869.9	1666.52	3769.99	2441.4	1297.52	5683.58
ABCD2	2023.14	-1.14466	0.0146881	D21-biased	1273.44	1335.42	1457.39	1087.85	1326.23	1081.11	6138.91	2404.42	2224.7	2847.62	1516.89	1583.69
MEGF10	1606.41	-1.12817	0.014888	D21-biased	962.345	499.247	497.257	1523.17	1407.86	1159.91	2441.49	2539.22	2710.7	1675.13	1361.09	2499.48
KRT9	4.25926	-2.60625	0.014888	D21-biased	1.93826	0.943756	0	0.908811	3.08066	0	14.869	2.99554	8.92657	11.2838	1.24642	4.91829
RILP	377.023	-1.19097	0.0162374	D21-biased	274.263	238.77	403.36	173.583	140.17	149.637	961.528	361.462	419.549	539.571	306.619	555.767
KLKB1	11.6231	-2.22098	0.0169195	D21-biased	3.87652	1.88751	1.32249	10.9057	4.62099	1.77085	12.8865	12.9807	28.7634	28.7224	1.24642	30.4934
LOC420716	5.07836	-1.72555	0.0173211	D21-biased	2.90739	3.77503	2.64499	1.81762	0.770166	2.65628	8.9214	9.98512	4.9592	8.2064	2.49284	11.8039
MC5R	152.823	-1.09968	0.0177965	D21-biased	78.4994	83.0506	64.8021	124.507	117.835	114.22	180.41	118.823	246.968	308.766	95.9743	300.016
LOC769317	4.38171	-2.95943	0.0194819	D21-biased	0	0	3.96748	0	0.770166	1.77085	7.93013	13.9792	4.9592	9.2322	9.97136	0
SCNN1A	190.722	-1.18895	0.0197238	D21-biased	109.512	89.6569	105.799	129.96	150.182	112.449	325.135	466.305	171.588	353.901	180.731	93.4476
LOC424014	73.193	-1.1213	0.0204382	D21-biased	58.1477	49.0753	68.7696	23.6291	47.7503	30.1045	106.065	47.9286	169.605	94.3736	102.206	80.66
C12orf40	29.1394	-1.30141	0.0207074	D21-biased	22.29	8.49381	9.25745	17.2674	26.1856	16.8231	72.3624	46.9301	37.6899	50.2642	22.4356	19.6732
LOC107052003	21.5164	-1.00918	0.0208072	D21-biased	12.5987	8.49381	5.28997	23.6291	16.9436	17.7085	36.6768	27.9583	27.7715	28.7224	19.9427	32.4607
CHAC1	690.463	-2.04222	0.0211698	D21-biased	191.888	537.941	35.7073	668.885	90.8796	92.9699	1029.93	715.933	1506.61	1170.44	1631.56	612.819
EDA2R	1111.38	-1.05435	0.0219094	D21-biased	872.216	594.566	733.983	842.468	931.13	360.369	1637.57	1101.36	2802.94	1137.61	918.611	1403.68
PER2	1457.95	-1.09689	0.0225513	D21-biased	816.006	569.085	587.187	1102.39	1732.1	765.895	2279.91	1889.19	3241.34	1842.34	1186.59	1483.36
RAB3IP	35.7981	-1.10661	0.0232565	D21-biased	10.6604	16.0439	38.3523	31.8084	27.726	12.396	60.4672	28.9569	54.5512	57.4448	49.8568	41.3137
FRMPD4	12.6083	-1.09314	0.0247041	D21-biased	6.7839	10.3813	3.96748	15.4498	6.93149	4.42714	20.8166	18.9717	16.8613	19.4902	12.4642	14.7549
CRYBB1	9.94699	-1.23739	0.0249111	D21-biased	4.84564	2.83127	6.61246	5.45287	6.16133	9.7397	20.8166	10.9836	20.8287	11.2838	9.97136	9.83659
LOC101750361	7.59718	-1.4858	0.025073	D21-biased	1.93826	3.77503	1.32249	1.81762	3.85083	10.6251	11.8952	8.98661	6.94289	11.2838	14.957	13.7712
LOC121110398	23.2429	-1.23936	0.0259479	D21-biased	10.6604	16.9876	9.25745	20.9027	12.3227	12.396	34.6943	51.9226	12.8939	40.0062	41.1319	15.7385
TBX15	1928.54	-1.09771	0.0264089	D21-biased	929.395	1018.31	2150.37	1099.66	1149.09	1024.44	2510.88	1174.25	3052.89	2136.74	2025.43	4871.08
STC1	52.6689	-1.58839	0.0264218	D21-biased	13.5678	27.3689	17.1924	62.708	20.7945	15.9377	94.1703	180.731	47.6084	60.5222	32.4069	59.0195
SSTR1	13.414	-1.01159	0.0271267	D21-biased	9.69129	9.43756	5.28997	13.6322	7.70166	7.08342	13.8777	16.9747	15.8695	27.6966	19.9427	13.7712
AQP1	609.987	-1.5467	0.027476	D21-biased	173.474	194.414	83.317	302.634	528.334	583.497	919.895	577.14	898.608	1676.16	388.883	993.495
CDH10	2.57019	-2.4879	0.027476	D21-biased	0	0.943756	0	0.908811	2.3105	0	4.95633	3.99405	2.97552	3.0774	8.72494	2.95098
PNPLA8	1097	-1.04568	0.0280313	D21-biased	627.026	774.824	1067.25	610.721	747.061	470.162	2069.76	894.667	1530.41	1254.55	696.749	2420.78
CCDC148	24.7124	-1.06598	0.0288723	D21-biased	9.69129	10.3813	10.5799	19.9938	22.3348	22.1357	33.7031	51.9226	41.6573	18.4644	26.1748	29.5098
USP6	1427.95	-1.08454	0.0289989	D21-biased	1058.29	1063.61	998.482	845.194	975.03	550.736	4188.1	1614.59	2064.02	1373.55	1034.53	1369.25
DLK1	112.914	-1.25657	0.0294243	D21-biased	30.043	67.0067	37.0298	112.693	84.7182	67.2925	116.969	237.646	103.151	83.0898	271.72	143.614
C5	7.35781	-1.46723	0.0299302	D21-biased	3.87652	2.83127	1.32249	4.54406	7.70166	2.65628	8.9214	12.9807	15.8695	12.3096	2.49284	12.7876
HSD17B1	12.4695	-1.01286	0.0307069	D21-biased	6.7839	8.49381	17.1924	6.36168	5.39116	7.08342	16.8515	13.9792	15.8695	19.4902	12.4642	19.6732
PDE10A	1396.87	-1.52136	0.0310496	D21-biased	1123.22	646.473	823.913	411.691	1034.33	291.306	2815.2	1306.05	2066	3174.85	370.187	2699.16
AMER3	152.136	-1.02651	0.0314935	D21-biased	106.604	87.7693	54.2222	109.057	150.952	91.199	171.489	272.594	234.074	197.979	272.966	76.7254
MYO15A	81.9647	-1.8646	0.0328966	D21-biased	31.9813	49.0753	21.1599	10.9057	94.7304	3.54171	177.437	118.823	171.588	67.7028	77.278	159.353
LOC121113366	1.46617	-3.54191	0.0337387	D21-biased	0	0	0	0	0.770166	0	2.9738	1.99702	5.95104	0	0	5.90195
NLGN1	18.8386	-1.0547	0.0343585	D21-biased	14.5369	15.1001	2.64499	9.08811	17.7138	13.2814	23.7904	42.936	23.8042	22.5676	19.9427	20.6568
LOC101749016	59.9628	-1.21252	0.0391576	D21-biased	24.2282	52.8504	35.7073	28.1731	54.6818	21.2503	104.083	113.83	122.988	90.2704	31.1605	40.33
GNAZ	30.2775	-1.1547	0.0406773	D21-biased	10.6604	14.1563	7.93496	15.4498	40.0486	23.0211	40.6419	66.9003	33.7226	30.774	43.6247	36.3954
LOC124418040	3.33873	-2.56725	0.0416872	D21-biased	0	2.83127	1.32249	1.81762	0	0	8.9214	0	9.91841	4.1032	6.2321	4.91829
F5	253.38	-1.49883	0.0418882	D21-biased	119.203	122.688	84.6395	97.2428	251.844	118.647	486.712	169.747	575.268	312.869	62.321	639.378
LOC124417544	45.0184	-1.05617	0.0421825	D21-biased	30.043	29.2564	21.1599	35.4436	35.4276	23.9065	68.3974	55.9167	38.6818	97.451	19.9427	84.5946
LOC101747364	188.383	-1.23728	0.0425823	D21-biased	62.0242	82.1068	95.2195	137.23	245.683	50.4694	354.873	187.72	258.87	286.198	128.381	371.823
SLC7A4	24.2302	-1.10586	0.044475	D21-biased	23.2591	19.8189	15.8699	11.8145	13.0928	8.85427	51.5458	18.9717	35.7063	19.4902	21.1891	51.1502
TMEM8C	100.604	-1.23352	0.0453222	D21-biased	71.7155	19.8189	22.4824	72.7049	58.5326	114.22	152.655	155.768	213.246	123.096	118.41	84.5946
FMO4	8.58535	-1.89075	0.0468773	D21-biased	1.93826	1.88751	0	10.9057	3.08066	3.54171	17.8428	11.9821	4.9592	20.516	22.4356	3.93463
LOC107052763	380.469	-1.21801	0.0475981	D21-biased	337.257	208.57	376.91	134.504	198.703	117.762	491.668	251.625	571.3	693.441	240.559	943.329
CRPL1	6.05598	-1.58826	0.0493271	D21-biased	3.87652	1.88751	1.32249	0.908811	6.16133	3.54171	19.8253	5.99107	10.9102	5.129	6.2321	6.88561
LOC121110516	41.6194	3.97151	5.6895e-08	D42-biased	90.129	57.5691	203.664	64.5256	36.968	16.8231	8.9214	3.99405	1.98368	7.1806	3.73926	3.93463
BLEC1	43.7258	1.41742	2.23239e-07	D42-biased	75.592	67.9505	55.5447	60.8904	50.8309	69.9488	26.7642	17.9732	16.8613	29.7482	34.8998	17.7059
SCG2	90.9691	2.30253	3.49803e-07	D42-biased	178.32	182.145	226.146	49.9846	73.1657	198.336	29.738	36.945	34.7144	27.6966	24.9284	29.5098
ACSS1B	41.2271	3.11704	6.02156e-07	D42-biased	57.1786	69.838	163.989	19.9938	30.8066	101.824	11.8952	6.98959	4.9592	7.1806	11.2178	8.85293
EMB	76.577	1.50934	6.02156e-07	D42-biased	82.3759	133.07	66.1246	105.422	139.4	153.179	50.5546	39.9405	40.6655	29.7482	36.1462	42.2973
LOC769044	36.9392	2.17401	1.65022e-06	D42-biased	61.0551	72.6692	27.7723	50.8934	103.972	46.0422	18.8341	6.98959	16.8613	8.2064	16.2035	13.7712
GREM1	447.421	2.83816	1.65418e-06	D42-biased	968.16	1163.65	778.948	1217.81	157.114	425.005	217.087	80.8795	62.486	118.993	64.8138	114.104
ADPRHL1	151.206	3.4971	2.24102e-06	D42-biased	321.751	328.427	737.951	55.4375	76.2464	146.981	10.9039	17.9732	19.8368	20.516	36.1462	42.2973
ANKRD66	48.685	1.74028	3.81003e-06	D42-biased	61.0551	61.3442	133.572	45.4406	78.5569	69.9488	20.8166	29.9554	20.8287	14.3612	28.6677	19.6732
GDF3	120.981	1.40648	4.41406e-06	D42-biased	195.764	269.914	166.634	169.039	105.513	146.981	57.4934	44.9331	67.4452	76.935	82.2637	68.8561
CD2	36.9555	1.70247	7.87573e-06	D42-biased	42.6417	99.0944	55.5447	40.8965	61.6133	38.9588	12.8865	17.9732	16.8613	14.3612	24.9284	17.7059
CERS1	371.34	1.08471	1.9196e-05	D42-biased	503.947	669.123	653.311	404.421	324.24	473.704	191.314	238.644	219.197	244.14	284.184	249.849
ANGPT1	54.5279	1.45822	2.45834e-05	D42-biased	65.9008	74.5568	50.2547	124.507	90.8796	72.605	33.7031	35.9464	19.8368	24.6192	39.8854	21.6405
BCO1	118.318	1.15519	2.96665e-05	D42-biased	200.61	153.832	146.797	204.483	161.735	112.449	44.607	68.8974	87.282	94.3736	66.0603	78.6927
DNAJA4	502.775	1.0459	3.10496e-05	D42-biased	527.206	557.76	753.821	554.375	998.905	672.925	329.1	280.582	409.63	370.314	258.009	320.673
SH3BP5	3151.34	1.33741	3.18393e-05	D42-biased	4766.18	5329.39	6732.81	3943.33	2267.37	4055.26	1697.05	1701.47	1264.6	1764.38	2391.88	1902.4
LRRC30	132.781	2.42857	5.38544e-05	D42-biased	121.141	279.352	445.68	281.731	113.985	101.824	13.8777	22.9658	39.6736	46.161	61.0746	65.9051
PITPNM3	369.248	1.2073	5.87551e-05	D42-biased	501.04	606.835	562.059	672.52	392.784	356.827	207.175	337.497	191.425	223.624	235.573	143.614
DYNLL2	1108.99	1.23999	0.000117139	D42-biased	1387.79	2344.29	1905.71	1032.41	1051.28	1628.3	534.292	577.14	485.01	735.498	742.866	883.325
GCNT4	86.922	1.39112	0.000139311	D42-biased	127.925	157.607	56.8672	98.1516	161.735	152.294	60.4672	41.9375	55.5431	56.419	43.6247	30.4934
TARP	183.174	1.8984	0.000159471	D42-biased	260.696	302.946	89.9295	163.586	543.737	371.879	67.4061	61.9078	121.996	71.806	77.278	64.9215
IKBKE	50.8992	1.07095	0.000216794	D42-biased	63.9625	75.5005	68.7696	46.3494	91.6497	67.2925	38.6594	24.9628	43.641	30.774	33.6533	25.5751
TMEM233	354.673	1.60145	0.00023129	D42-biased	645.44	331.258	1020.96	301.725	298.824	603.861	136.795	189.717	192.417	224.65	133.367	177.059
SLC38A4	214.33	1.90404	0.000260019	D42-biased	432.231	367.121	560.737	142.683	197.933	328.494	45.5982	113.83	71.4125	64.6254	174.499	72.7907
LOC423731	121.467	1.49505	0.000260019	D42-biased	211.27	173.651	300.206	132.686	134.779	123.074	55.5109	68.8974	65.4615	48.2126	108.439	35.4117
LOC428824	129.667	1.55748	0.00029037	D42-biased	211.27	230.277	132.249	94.5164	302.675	189.481	83.2664	71.8929	38.6818	51.29	102.206	48.1993
KCNA3	13.4276	1.81151	0.000306729	D42-biased	20.3517	27.3689	6.61246	20.9027	22.3348	27.4482	6.93886	8.98661	6.94289	3.0774	6.2321	3.93463
SOCS3	90.5034	1.40587	0.000320613	D42-biased	235.498	96.2631	71.4146	138.139	154.033	92.9699	54.5196	50.9241	61.4941	51.29	41.1319	38.3627
BFSP1	39.9968	1.27386	0.000332703	D42-biased	68.8081	83.0506	60.8347	48.167	29.2663	49.5839	22.7991	25.9613	22.8123	22.5676	27.4212	18.6895
LOC101747340	49.4055	2.24285	0.00035082	D42-biased	98.8511	124.576	138.862	23.6291	54.6818	48.6985	12.8865	15.9762	4.9592	24.6192	27.4212	17.7059
LOC107052311	48.3949	2.70352	0.000365423	D42-biased	214.177	122.688	33.0623	12.7234	55.4519	65.5216	16.8515	14.9777	10.9102	8.2064	7.47852	18.6895
C14orf180	269.843	1.33358	0.000393002	D42-biased	347.917	554.929	453.615	330.807	348.885	281.566	122.917	185.723	74.3881	120.019	239.313	178.042
CRTAM	15.0254	1.92104	0.000520434	D42-biased	23.2591	16.9876	7.93496	34.5348	39.2784	20.3648	3.96506	4.99256	6.94289	8.2064	4.98568	8.85293
ADGRG5	18.9658	1.55756	0.000548977	D42-biased	39.7343	23.5939	18.5149	21.8115	40.0486	25.6774	5.9476	3.99405	12.8939	13.3354	11.2178	10.8202
LOC419545	29.2426	2.38146	0.000559357	D42-biased	41.6725	55.6816	15.8699	26.3555	104.743	49.5839	13.8777	1.99702	4.9592	7.1806	16.2035	12.7876
LOC107053589	109.349	1.24161	0.00061438	D42-biased	97.882	204.795	242.016	127.234	131.698	119.533	67.4061	99.8512	56.5349	53.3416	54.8425	57.0522
LOC107054724	282.998	1.48491	0.000658463	D42-biased	471.966	587.96	428.488	303.543	348.885	361.254	65.4236	298.555	130.923	131.302	154.556	113.121
IL18BP	9.98964	1.59048	0.000697458	D42-biased	14.5369	13.2126	13.2249	14.541	13.0928	21.2503	4.95633	4.99256	3.96736	7.1806	4.98568	3.93463
LOC107054145	14.7338	2.57821	0.000718642	D42-biased	31.0121	29.2564	55.5447	14.541	6.93149	14.1668	4.95633	1.99702	1.98368	2.0516	7.47852	6.88561
CIITA	139.373	1.30353	0.000718642	D42-biased	179.289	157.607	140.184	214.479	329.631	169.117	63.441	59.9107	113.07	94.3736	46.1175	105.251
KLHL30	840.802	1.50613	0.000748556	D42-biased	1369.38	796.53	2523.32	567.098	919.578	1287.41	449.044	347.482	608.99	387.752	391.376	441.663
LOC112530277	9.65852	2.81909	0.000759833	D42-biased	7.75303	19.8189	15.8699	4.54406	39.2784	14.1668	0.991266	4.99256	0.991841	2.0516	2.49284	2.95098
LOC101752071	80.3397	2.23966	0.000766395	D42-biased	130.832	201.964	163.989	207.209	36.1978	54.8965	13.8777	33.9494	20.8287	15.387	62.321	22.6241
TP63	127.319	1.33697	0.00079752	D42-biased	311.09	156.664	175.892	119.054	140.17	192.138	61.4585	125.813	66.4533	49.2384	56.0889	73.7744
LOC101748987	63.7105	1.2608	0.000815589	D42-biased	99.8203	105.701	43.6423	62.708	123.997	102.71	29.738	35.9464	52.5676	40.0062	41.1319	26.5588
LOC112532652	305.898	1.67849	0.000837882	D42-biased	431.262	360.515	1145.28	327.172	281.881	251.461	118.952	151.774	148.776	184.644	165.774	103.284
LOC121107051	64.0917	1.0257	0.000847729	D42-biased	94.0055	114.195	91.252	72.7049	80.0972	63.7508	51.5458	54.9182	42.6492	38.9804	42.3783	22.6241
PCASP2	95.325	1.38322	0.000901534	D42-biased	131.802	153.832	78.0271	78.1578	189.461	195.679	52.5371	45.9316	74.3881	43.0836	31.1605	69.8398
C10H15ORF48	108.148	1.25196	0.000901534	D42-biased	127.925	172.707	68.7696	182.671	216.417	144.325	52.5371	43.9345	53.5594	83.0898	81.0173	70.8234
LOC121109116	250.331	2.89497	0.000951893	D42-biased	523.33	530.391	1154.54	62.708	117.835	259.43	25.7729	16.9747	77.3636	57.4448	47.364	130.827
C3H8ORF80	77.297	1.34467	0.00101286	D42-biased	90.129	76.4443	88.607	184.489	148.642	77.0322	26.7642	32.9509	54.5512	57.4448	37.3926	53.1176
MB	38.1142	2.67698	0.00103388	D42-biased	76.5612	201.02	40.9973	39.9877	13.0928	23.9065	15.8603	7.9881	8.92657	15.387	8.72494	4.91829
MHCY11	115.055	1.72946	0.00103388	D42-biased	101.759	340.696	206.309	117.237	168.666	126.616	37.6681	77.884	41.6573	34.8772	29.9141	97.3822
C7	3966.06	1.0678	0.0011199	D42-biased	6825.57	3583.44	3545.6	5680.98	8216.9	4368.7	2055.89	2741.92	2480.59	2715.29	2067.81	3310.01
LOC121111714	4.70352	2.74765	0.00126717	D42-biased	4.84564	9.43756	10.5799	9.99692	4.62099	9.7397	2.9738	0	0.991841	1.0258	1.24642	0.983659
LOC121107344	14.2323	2.01074	0.00129977	D42-biased	21.3208	22.6502	37.0298	5.45287	21.5646	29.2191	4.95633	6.98959	3.96736	3.0774	3.73926	10.8202
PRKAA2	1410.83	1.61379	0.00129977	D42-biased	2587.57	2551.92	3033.8	1565.88	1096.72	1924.03	315.223	687.975	444.345	684.208	1452.08	586.261
RASAL3	47.3715	1.12485	0.00130155	D42-biased	82.3759	75.5005	34.3848	46.3494	85.4884	64.6362	21.8079	27.9583	36.6981	31.7998	34.8998	26.5588
LOC107051864	18.3224	1.25394	0.00130594	D42-biased	29.0739	20.7626	34.3848	17.2674	21.5646	31.8754	10.9039	10.9836	10.9102	11.2838	14.957	5.90195
TTR	24.3456	4.16452	0.00140583	D42-biased	24.2282	80.2193	0	66.3432	73.1657	32.7608	1.98253	3.99405	0	8.2064	1.24642	0
GRAPL	39.9843	1.48705	0.00146626	D42-biased	67.839	74.5568	29.0948	30.8996	83.9481	67.2925	13.8777	22.9658	20.8287	29.7482	11.2178	27.5424
FOS	1516.18	2.04739	0.00151207	D42-biased	4552.97	2175.36	1469.29	992.422	3528.9	1931.12	450.035	1028.47	315.405	1163.26	320.33	266.571
LOC107054117	7.00122	1.95492	0.00159158	D42-biased	9.69129	13.2126	6.61246	15.4498	13.863	7.96885	3.96506	0	3.96736	4.1032	1.24642	3.93463
RASSF7	25.2538	1.27221	0.00159158	D42-biased	44.5799	50.0191	43.6423	22.7203	23.105	30.99	13.8777	15.9762	17.8531	19.4902	9.97136	10.8202
SCN2B	213.834	1.6072	0.00161349	D42-biased	363.423	404.871	494.612	315.357	184.07	169.117	46.5895	129.807	78.3554	104.632	199.427	75.7417
CETP	283.262	1.17464	0.0016304	D42-biased	385.713	535.11	525.03	366.251	271.098	273.597	177.437	186.722	262.838	194.902	98.4672	121.974
LOC101750509	22.8154	2.20858	0.00172029	D42-biased	47.4873	21.7064	6.61246	41.8053	80.8674	26.5628	5.9476	6.98959	8.92657	6.1548	4.98568	15.7385
MYOC	173.805	1.41087	0.00172631	D42-biased	152.153	322.765	447.003	169.948	290.352	133.7	70.3799	129.807	74.3881	70.7802	117.163	107.219
PTPN7	89.7597	1.47651	0.00188575	D42-biased	147.308	167.045	40.9973	74.5225	225.659	136.356	44.607	40.939	50.5839	53.3416	43.6247	52.1339
FHL1	2570.27	1.13624	0.00191941	D42-biased	4839.83	4789.56	4171.14	2657.36	1820.67	2921.02	1578.1	1379.94	1397.5	2458.84	1368.57	1460.73
GPR174	24.8871	1.42604	0.00206061	D42-biased	48.4564	40.5815	13.2249	32.7172	45.4398	36.3025	9.91266	7.9881	13.8858	10.258	21.1891	18.6895
LOC101751659	6.45571	2.10513	0.00206928	D42-biased	14.5369	8.49381	15.8699	6.36168	10.7823	7.08342	0.991266	1.99702	1.98368	6.1548	1.24642	1.96732
DNAJC6	60.4377	1.40208	0.00216433	D42-biased	100.789	75.5005	150.764	79.0666	38.5083	82.3447	20.8166	27.9583	48.6002	47.1868	26.1748	27.5424
MSLNL	5.96175	4.97644	0.00216536	D42-biased	8.72216	0.943756	0	23.6291	23.8751	12.396	0.991266	0	0	0	0	0.983659
HRASLS	247.823	1.07466	0.00224956	D42-biased	364.392	376.559	482.71	227.203	227.199	338.233	117.961	179.732	113.07	148.741	250.53	147.549
ART1	38.6578	1.732	0.00225181	D42-biased	61.0551	62.2879	18.5149	50.8934	112.444	51.3548	16.8515	15.9762	15.8695	30.774	6.2321	21.6405
RIMBP2	347.405	1.33346	0.00225572	D42-biased	551.434	621.935	525.03	332.625	281.11	672.039	115.978	313.533	186.466	135.406	291.662	141.647
ZAP70	46.8905	1.95002	0.00232318	D42-biased	94.0055	84.9381	18.5149	22.7203	143.251	83.2302	12.8865	12.9807	25.7879	21.5418	21.1891	21.6405
NT5E	272.968	1.49119	0.00232887	D42-biased	493.287	316.158	592.477	356.254	137.089	520.631	84.2576	173.741	128.939	134.38	238.066	100.333
RASSF5	112.32	1.27293	0.00232887	D42-biased	120.172	146.282	75.3821	131.778	284.961	193.909	56.5022	46.9301	91.2494	66.677	71.0459	62.9542
FGF4	21.442	1.41611	0.0024853	D42-biased	27.1356	36.8065	19.8374	39.0789	19.2541	44.2714	10.9039	14.9777	4.9592	11.2838	19.9427	8.85293
NCF1C	47.4052	1.13047	0.00252552	D42-biased	66.8699	54.7379	34.3848	71.7961	67.7746	94.7407	36.6768	36.945	38.6818	19.4902	21.1891	25.5751
IFT43	38.1416	1.75265	0.00261657	D42-biased	47.4873	45.3003	137.539	45.4406	24.6453	53.1256	16.8515	10.9836	9.91841	18.4644	17.4499	30.4934
DSG2	14.5094	2.00777	0.00265076	D42-biased	24.2282	15.1001	5.28997	20.9027	21.5646	52.2402	4.95633	6.98959	3.96736	9.2322	3.73926	5.90195
LOC107053822	28.6271	1.62008	0.00273941	D42-biased	50.3947	72.6692	26.4499	53.6199	19.2541	37.1879	11.8952	10.9836	13.8858	21.5418	4.98568	20.6568
PLACL2	22.8168	1.56368	0.0028139	D42-biased	19.3826	30.2002	33.0623	64.5256	21.5646	35.4171	10.9039	4.99256	14.8776	12.3096	18.6963	7.86927
SBK3	43.2286	3.3641	0.00282692	D42-biased	48.4564	3.77503	66.1246	8.1793	164.815	181.513	8.9214	0.998512	5.95104	4.1032	6.2321	19.6732
ABRA	739.703	1.31984	0.00282692	D42-biased	1321.89	599.285	2023.41	589.818	1186.06	618.028	387.585	377.438	421.532	532.39	371.433	447.565
RUNX1	361.784	1.14613	0.00282692	D42-biased	578.57	356.74	281.691	386.245	833.319	553.392	240.878	174.74	309.454	247.218	160.788	218.372
TTC7A	707.948	1.1191	0.0029343	D42-biased	1033.09	744.624	1282.82	1544.07	605.35	607.403	328.109	446.335	458.23	349.798	582.078	513.47
NETO2	82.5808	1.22612	0.00304607	D42-biased	61.0551	65.1192	193.084	142.683	101.662	131.043	62.4498	51.9226	38.6818	38.9804	56.0889	48.1993
FGF6	31.9158	2.24502	0.00308984	D42-biased	66.8699	79.2755	99.187	19.9938	12.3227	38.9588	25.7729	9.98512	10.9102	4.1032	8.72494	6.88561
KCNK3	11.7787	2.10215	0.00308984	D42-biased	17.4443	18.8751	39.6748	7.27049	10.0122	21.2503	0.991266	3.99405	2.97552	7.1806	8.72494	2.95098
DUSP26	233.245	2.13538	0.00309409	D42-biased	555.311	562.479	767.046	129.051	83.9481	182.398	67.4061	100.85	105.135	125.148	84.7566	35.4117
LOC112532355	14.6161	1.54897	0.0031376	D42-biased	24.2282	26.4252	15.8699	14.541	27.726	22.1357	3.96506	16.9747	4.9592	8.2064	2.49284	7.86927
SOBP	246.557	1.0772	0.00315662	D42-biased	331.442	387.884	543.544	242.653	226.429	276.253	112.013	238.644	119.021	149.767	165.774	165.255
MYO7B	30.6172	1.03962	0.00315662	D42-biased	51.3638	34.919	33.0623	29.082	39.2784	59.3236	14.869	16.9747	21.8205	19.4902	18.6963	28.5261
ZNF831	24.1734	2.01823	0.00316064	D42-biased	41.6725	37.7503	9.25745	12.7234	83.1779	47.8131	5.9476	6.98959	12.8939	12.3096	8.72494	10.8202
NCF2	18.8292	1.9452	0.00316064	D42-biased	18.4134	33.0315	7.93496	41.8053	51.6011	26.5628	8.9214	11.9821	3.96736	13.3354	2.49284	5.90195
PARVB	1094.11	1.19225	0.00316064	D42-biased	1499.24	1285.4	2127.89	1535.89	636.157	2047.99	592.777	451.328	566.341	653.434	1015.83	717.087
OTX5	9.63791	2.30031	0.00327939	D42-biased	27.1356	7.55005	25.1274	3.63524	10.0122	23.0211	4.95633	4.99256	2.97552	2.0516	1.24642	2.95098
PCDH11X	28.4038	1.0868	0.00331761	D42-biased	43.6108	26.4252	34.3848	37.2613	28.4961	61.0945	17.8428	20.9688	15.8695	17.4386	23.682	13.7712
LOC124417476	4.92926	5.19129	0.00348601	D42-biased	31.9813	0	1.32249	3.63524	6.16133	15.0523	0	0.998512	0	0	0	0
STAT4	35.5314	1.17981	0.00360652	D42-biased	48.4564	58.5129	27.7723	33.626	82.4077	44.2714	22.7991	14.9777	20.8287	20.516	23.682	28.5261
BLK	58.42	1.48264	0.00387929	D42-biased	73.6538	88.7131	26.4499	98.1516	147.102	81.4593	18.8341	24.9628	26.7797	24.6192	41.1319	49.1829
IL2RB	95.3865	1.46131	0.00388881	D42-biased	162.814	152.889	39.6748	111.784	235.671	136.356	36.6768	32.9509	74.3881	64.6254	48.6104	48.1993
IKZF2	161.507	1.13974	0.00388881	D42-biased	280.078	174.595	124.314	120.872	382.002	250.576	99.1266	99.8512	105.135	101.554	94.7279	105.251
MYH1C	10454.5	2.59894	0.00393853	D42-biased	15115.5	40657	25128.7	22009.6	1122.13	3647.08	2276.94	3028.49	2528.2	6305.59	2279.7	1354.5
IMPG2	115.158	1.18712	0.00411495	D42-biased	125.987	151.001	265.821	163.586	71.6254	183.283	71.3712	67.8988	95.2167	84.1156	49.8568	52.1339
LOC107051677	22.5604	1.1446	0.00411642	D42-biased	27.1356	27.3689	43.6423	17.2674	33.1171	38.0734	8.9214	10.9836	19.8368	15.387	16.2035	12.7876
RAB44	44.9923	1.51895	0.00413411	D42-biased	58.1477	105.701	30.4173	29.082	102.432	74.3759	27.7555	17.9732	27.7715	33.8514	13.7106	18.6895
LRRN1	45.0668	1.58441	0.00418386	D42-biased	50.3947	72.6692	142.829	30.8996	73.9359	35.4171	38.6594	14.9777	22.8123	21.5418	19.9427	16.7222
GDAP1	19.6195	1.89565	0.00421854	D42-biased	41.6725	50.0191	29.0948	5.45287	42.3591	16.8231	5.9476	11.9821	5.95104	10.258	9.97136	5.90195
TRIM10	251.066	1.33619	0.00428643	D42-biased	203.517	416.197	583.219	542.56	220.267	193.023	95.1616	169.747	195.393	148.741	112.178	132.794
GALNT6	15.2385	1.40218	0.00447489	D42-biased	26.1665	31.144	6.61246	26.3555	21.5646	20.3648	5.9476	4.99256	8.92657	10.258	8.72494	11.8039
IL18RAP	4.28861	2.41599	0.00458833	D42-biased	6.7839	10.3813	1.32249	7.27049	9.24199	7.96885	1.98253	0	0	2.0516	2.49284	1.96732
LOC101748259	55.5531	1.50422	0.00471448	D42-biased	65.9008	92.4881	33.0623	59.0727	152.493	89.4282	10.9039	34.9479	30.7471	25.645	28.6677	43.281
LOC107052519	59.6044	1.26004	0.004798	D42-biased	105.635	68.8942	60.8347	93.6076	60.8431	115.106	50.5546	48.9271	38.6818	38.9804	17.4499	15.7385
LOC121110107	25.6648	1.78995	0.00494899	D42-biased	76.5612	33.0315	31.7398	29.082	39.2784	29.2191	6.93886	22.9658	4.9592	21.5418	8.72494	3.93463
TNFRSF18	50.5144	1.73513	0.00495288	D42-biased	86.2525	75.5005	23.8049	39.0789	186.38	54.8965	22.7991	29.9554	18.845	31.7998	16.2035	20.6568
DUSP13	75.147	1.99344	0.00497733	D42-biased	125.018	200.076	224.824	79.9754	22.3348	69.0633	29.738	56.9152	24.796	35.903	12.4642	20.6568
LOC107053544	6.82693	1.70004	0.00510915	D42-biased	13.5678	14.1563	6.61246	5.45287	12.3227	10.6251	4.95633	2.99554	2.97552	3.0774	1.24642	3.93463
ITGB2	554.869	1.49114	0.00512507	D42-biased	787.902	787.093	214.244	803.389	1359.34	958.918	170.498	182.728	319.373	374.417	266.734	433.793
CD244	49.7009	1.39643	0.00535319	D42-biased	84.3142	93.4319	22.4824	44.5317	106.283	80.5739	18.8341	24.9628	34.7144	18.4644	32.4069	35.4117
DCSTAMP	15.3975	2.35094	0.00543608	D42-biased	19.3826	14.1563	2.64499	34.5348	55.4519	28.3337	3.96506	3.99405	2.97552	9.2322	1.24642	8.85293
LOC101748207	31.0274	2.49525	0.00564514	D42-biased	21.3208	13.2126	84.6395	12.7234	116.295	68.1779	5.9476	1.99702	10.9102	9.2322	6.2321	21.6405
LOC100857573	698.611	1.40342	0.00566473	D42-biased	912.919	859.762	2342.13	686.152	692.379	590.58	252.773	479.286	340.201	390.83	560.889	275.424
LOC100857714	94.4945	1.32919	0.00577924	D42-biased	138.585	168.932	40.9973	88.1547	207.175	166.46	61.4585	37.9435	62.486	54.3674	66.0603	41.3137
LOC112530278	4.76857	2.59848	0.00624814	D42-biased	5.81477	10.3813	7.93496	2.72643	16.1735	6.19799	0.991266	0	3.96736	2.0516	0	0.983659
TMEM156	13.4966	1.48869	0.00679564	D42-biased	12.5987	25.4814	7.93496	18.1762	35.4276	19.4794	6.93886	4.99256	8.92657	7.1806	4.98568	9.83659
CD83	190.115	1.2761	0.0073853	D42-biased	335.319	226.502	108.444	336.26	398.946	208.961	142.742	82.8765	91.2494	183.618	71.0459	95.4149
P2RY10	51.4474	1.56085	0.00753263	D42-biased	80.4377	74.5568	19.8374	43.6229	168.666	73.4905	22.7991	21.9673	35.7063	22.5676	26.1748	27.5424
LOC101748229	10.2834	2.01394	0.00756244	D42-biased	13.5678	19.8189	6.61246	5.45287	34.6575	18.594	4.95633	1.99702	7.93473	4.1032	3.73926	1.96732
MYH1G	2158.12	1.10939	0.00788348	D42-biased	3558.64	4836.75	2958.42	1865.79	2643.21	1832.83	949.633	2152.79	924.396	1342.77	1569.24	1263.02
LOC124418322	1.41054	3.88417	0.00804613	D42-biased	2.90739	3.77503	3.96748	0	5.39116	0.885427	0	0	0	0	0	0
ENTPD2L	91.06	1.23921	0.00810431	D42-biased	114.357	103.813	46.2872	146.319	231.05	124.845	49.5633	32.9509	66.4533	57.4448	63.5674	56.0685
NRROS	73.4146	1.16425	0.00812428	D42-biased	96.9129	89.6569	46.2872	119.054	153.263	103.595	43.6157	23.9643	67.4452	41.032	36.1462	60.0032
IL2RA	134.808	1.39958	0.00817059	D42-biased	227.745	131.182	78.0271	207.209	408.188	120.418	59.476	74.8884	90.2575	102.58	49.8568	67.8724
PERM1	470.906	1.4921	0.0082274	D42-biased	730.723	945.644	1343.65	455.314	204.864	488.756	275.572	187.72	181.507	203.108	403.84	230.176
CD3E	217.218	1.34648	0.0082274	D42-biased	372.145	389.771	97.8645	149.954	533.725	326.723	127.873	94.8587	123.98	111.812	147.078	130.827
IKZF3	27.361	1.58454	0.00837571	D42-biased	52.333	43.4128	11.9024	18.1762	75.4762	44.2714	9.91266	8.98661	15.8695	12.3096	19.9427	15.7385
ITK	32.3364	1.60413	0.00852635	D42-biased	62.9934	67.9505	11.9024	23.6291	70.8552	54.0111	8.9214	10.9836	19.8368	13.3354	24.9284	18.6895
LOC420160	29.9179	1.37729	0.00856984	D42-biased	44.5799	56.6254	15.8699	25.4467	67.7746	48.6985	23.7904	8.98661	16.8613	19.4902	11.2178	19.6732
TXK	39.0372	1.21857	0.00856984	D42-biased	60.086	63.2317	30.4173	29.9908	93.19	50.4694	20.8166	18.9717	37.6899	21.5418	17.4499	24.5915
ACSM4	63.9614	1.39047	0.00871804	D42-biased	85.2833	85.8818	191.761	46.3494	79.3271	67.2925	20.8166	53.9197	19.8368	31.7998	49.8568	35.4117
TMPRSS11D	23.0572	1.62358	0.00882973	D42-biased	8.72216	24.5377	48.9322	37.2613	37.7381	52.2402	12.8865	14.9777	14.8776	9.2322	2.49284	12.7876
MYO1F	290.328	1.14455	0.00892726	D42-biased	436.108	335.033	132.249	517.114	585.326	392.244	141.751	133.801	189.442	213.366	183.224	224.274
SYNDIG1	1.50824	3.46756	0.00908806	D42-biased	1.93826	2.83127	1.32249	1.81762	3.85083	5.31256	0	0	0	1.0258	0	0
CD4	31.394	1.03478	0.00917353	D42-biased	41.6725	40.5815	22.4824	47.2582	67.7746	32.7608	23.7904	22.9658	16.8613	26.6708	16.2035	17.7059
LOC107055147	36.4814	1.2616	0.0094219	D42-biased	38.7652	47.1878	95.2195	27.2643	63.1536	38.0734	23.7904	26.9598	27.7715	22.5676	16.2035	10.8202
ZC3H12D	56.6907	1.13138	0.00981248	D42-biased	97.882	55.6816	58.1897	49.0758	143.251	62.8653	44.607	33.9494	43.641	37.9546	23.682	29.5098
LOC100858426	477.602	1.3957	0.00989421	D42-biased	638.656	724.805	1378.04	687.061	302.675	421.463	190.323	210.686	205.311	219.521	523.496	229.192
HCLS1	182.651	1.17102	0.0103423	D42-biased	285.893	239.714	92.5745	203.574	412.809	282.451	91.1965	66.9003	137.866	120.019	117.163	141.647
HPX	24.5477	1.77478	0.0108724	D42-biased	29.0739	37.7503	5.28997	35.4436	73.1657	46.9277	9.91266	8.98661	5.95104	21.5418	8.72494	11.8039
RASL10B	20.3148	1.72104	0.0112812	D42-biased	49.4256	10.3813	23.8049	15.4498	37.7381	50.4694	14.869	6.98959	10.9102	14.3612	2.49284	6.88561
LOC422308	29.9807	1.16922	0.0114274	D42-biased	34.8886	61.3442	23.8049	26.3555	53.9116	48.6985	29.738	17.9732	21.8205	12.3096	11.2178	17.7059
FABP6	50.6334	1.22266	0.0117517	D42-biased	62.0242	85.8818	120.347	49.9846	57.7624	50.4694	51.5458	34.9479	18.845	26.6708	13.7106	35.4117
LOC107054911	15.3229	1.32555	0.0117717	D42-biased	29.0739	14.1563	21.1599	9.08811	26.9558	30.99	10.9039	6.98959	11.9021	10.258	7.47852	4.91829
LOC101749460	53.7825	1.61155	0.0118585	D42-biased	97.882	61.3442	14.5474	69.9785	168.666	73.4905	21.8079	15.9762	33.7226	38.9804	22.4356	26.5588
GPR141	8.80737	2.53472	0.0119585	D42-biased	10.6604	15.1001	0	9.99692	16.9436	37.1879	0.991266	1.99702	0.991841	5.129	3.73926	2.95098
SAMSN1	78.2701	1.347	0.012074	D42-biased	128.894	99.0944	47.6097	92.6987	205.634	100.053	40.6419	44.9331	49.592	18.4644	34.8998	76.7254
IL1R2	9.4122	2.46995	0.0125931	D42-biased	28.1047	3.77503	6.61246	30.8996	6.93149	19.4794	1.98253	2.99554	2.97552	8.2064	0	0.983659
LOC100857191	44.6096	1.95157	0.0135336	D42-biased	34.8886	31.144	13.2249	191.759	93.9602	60.2091	9.91266	24.9628	16.8613	27.6966	14.957	15.7385
BANK1	23.8847	1.5155	0.0136092	D42-biased	41.6725	25.4814	7.93496	21.8115	64.6939	50.4694	9.91266	12.9807	15.8695	12.3096	8.72494	14.7549
FYB1	232.308	1.19552	0.0137035	D42-biased	310.121	241.602	113.734	324.446	596.878	353.286	126.882	132.802	197.376	125.148	97.2207	168.206
LOC107054403	24.8778	1.81356	0.0140237	D42-biased	34.8886	27.3689	71.4146	53.6199	32.347	13.2814	5.9476	3.99405	11.9021	10.258	4.98568	28.5261
LOC107054855	6.41173	1.78279	0.0142214	D42-biased	13.5678	8.49381	3.96748	7.27049	15.4033	10.6251	0.991266	1.99702	3.96736	7.1806	2.49284	0.983659
RAP1GDS1L	28.5009	1.49921	0.0143177	D42-biased	33.9195	44.3565	101.832	29.082	26.1856	17.7085	11.8952	9.98512	18.845	17.4386	19.9427	10.8202
LOC124417417	3.49691	2.57847	0.0144048	D42-biased	9.69129	2.83127	1.32249	6.36168	6.93149	8.85427	0.991266	2.99554	1.98368	0	0	0
MYH1A	18336.4	2.38591	0.014888	D42-biased	34933.2	56030.8	49929.4	27999.6	388.164	15417.9	8519.93	3211.22	6060.15	7920.2	5322.21	4303.51
SYTL1	46.1194	1.37144	0.0149271	D42-biased	65.9008	104.757	30.4173	30.8996	93.9602	72.605	27.7555	13.9792	28.7634	37.9546	33.6533	12.7876
MMP7	3.65989	4.76176	0.0149324	D42-biased	2.90739	6.60629	0	11.8145	21.5646	0	0	0	0	1.0258	0	0
LCK	46.9379	1.11901	0.0150245	D42-biased	69.7773	70.7817	34.3848	29.9908	103.202	77.0322	35.6856	18.9717	32.7307	31.7998	27.4212	31.4771
PMAIP1	82.6647	1.05486	0.0151135	D42-biased	92.0672	105.701	44.9648	165.404	151.723	108.908	35.6856	44.9331	74.3881	58.4706	58.5817	51.1502
LOC121106685	7.40046	1.44641	0.0151949	D42-biased	13.5678	12.2688	14.5474	5.45287	11.5525	7.96885	6.93886	3.99405	1.98368	4.1032	2.49284	3.93463
LOC769098	5.88281	2.91105	0.015322	D42-biased	9.69129	1.88751	10.5799	3.63524	4.62099	31.8754	1.98253	1.99702	0	3.0774	1.24642	0
HTR1E	16.9768	2.32063	0.015322	D42-biased	16.4752	7.55005	11.9024	63.6168	24.6453	45.1568	0.991266	1.99702	12.8939	3.0774	12.4642	2.95098
PRKCB	205.519	1.0519	0.015322	D42-biased	284.924	266.139	96.542	316.266	439.765	259.43	120.934	103.845	154.727	127.199	118.41	178.042
HSPB7	303.102	1.7816	0.0153853	D42-biased	405.096	297.283	809.366	269.917	79.3271	957.147	179.419	80.8795	112.078	158.999	72.2924	215.421
LOC769232	70.9237	1.58796	0.0156592	D42-biased	131.802	164.214	13.2249	58.1639	172.517	98.2824	29.738	29.9554	39.6736	37.9546	41.1319	34.4281
LAG3	15.2858	1.97083	0.0160206	D42-biased	24.2282	29.2564	1.32249	15.4498	57.7624	17.7085	6.93886	6.98959	4.9592	6.1548	8.72494	3.93463
LRRC19	8.03906	1.70153	0.0165163	D42-biased	14.5369	19.8189	6.61246	8.1793	14.6331	9.7397	0.991266	9.98512	1.98368	2.0516	4.98568	2.95098
CD8BP	8.78362	2.32334	0.0165618	D42-biased	6.7839	24.5377	5.28997	1.81762	20.0243	29.2191	1.98253	1.99702	5.95104	3.0774	3.73926	0.983659
LOC100858973	6.15396	1.70515	0.0165909	D42-biased	7.75303	15.1001	6.61246	6.36168	9.24199	11.5106	6.93886	2.99554	1.98368	4.1032	1.24642	0
LIME1	10.7294	1.56067	0.0165909	D42-biased	26.1665	15.1001	7.93496	12.7234	20.0243	14.1668	13.8777	1.99702	2.97552	5.129	3.73926	4.91829
LOC124417244	33.3099	2.69093	0.0170626	D42-biased	1.93826	81.163	62.1572	92.6987	3.85083	104.48	13.8777	3.99405	6.94289	13.3354	2.49284	12.7876
GPR132	10.1703	2.21843	0.0170946	D42-biased	13.5678	18.8751	1.32249	13.6322	25.4155	27.4482	0	7.9881	0.991841	5.129	3.73926	3.93463
TNFSF8	12.8552	1.78669	0.0174275	D42-biased	25.1973	20.7626	5.28997	12.7234	31.5768	23.9065	4.95633	0.998512	11.9021	10.258	3.73926	2.95098
CYTIP	46.1281	1.43725	0.0176549	D42-biased	68.8081	86.8256	11.9024	48.167	120.916	67.2925	23.7904	26.9598	34.7144	16.4128	21.1891	26.5588
NLRC3	56.3205	1.15658	0.0179491	D42-biased	75.592	91.5444	29.0948	48.167	118.606	102.71	38.6594	18.9717	38.6818	38.9804	42.3783	32.4607
LOC771303	26.2237	1.11172	0.0179632	D42-biased	31.9813	42.469	51.5772	29.9908	27.726	31.8754	21.8079	29.9554	6.94289	13.3354	16.2035	10.8202
AOAH	52.7541	1.26642	0.0185241	D42-biased	62.9934	70.7817	21.1599	120.872	105.513	65.5216	30.7293	19.9702	34.7144	46.161	21.1891	33.4444
IGFBP4	1129.61	1.00595	0.0185241	D42-biased	1486.64	1847.87	708.856	1635.86	1707.46	1661.06	567.996	891.672	453.271	655.486	1280.07	659.051
LACTBL1	78.8143	1.38016	0.0186363	D42-biased	73.6538	65.1192	222.179	54.5287	114.755	153.179	41.6332	32.9509	28.7634	24.6192	63.5674	70.8234
CYBB	98.8844	1.36678	0.0186495	D42-biased	146.338	118.913	30.4173	158.133	226.429	174.429	38.6594	40.939	44.6328	85.1414	44.8711	77.709
PRUNE2	271.589	1.50113	0.0191269	D42-biased	675.483	662.517	437.745	268.099	177.908	186.825	209.157	119.821	147.784	222.599	100.96	50.1666
ADAM8	17.7633	1.42307	0.0193875	D42-biased	25.1973	25.4814	3.96748	29.082	29.2663	41.6151	9.91266	9.98512	7.93473	13.3354	12.4642	4.91829
P2RY1	1313.95	1.03807	0.0193875	D42-biased	1991.56	1481.7	3360.45	1504.08	1015.08	1251.11	721.642	874.697	797.44	660.615	1367.32	741.679
WDFY4	193.781	1.29935	0.0197586	D42-biased	233.56	279.352	62.1572	211.753	512.16	354.171	112.013	115.827	117.037	105.657	81.0173	140.663
LOC107053306	2.02996	3.35574	0.0199825	D42-biased	6.7839	4.71878	0	0.908811	6.16133	3.54171	0	0.998512	0	0	1.24642	0
MYADML2	284.977	1.20636	0.0201588	D42-biased	388.621	586.073	413.94	241.744	215.646	539.225	80.2926	191.714	102.16	202.083	297.894	160.336
IL8L1	4.08121	3.91392	0.0202519	D42-biased	5.81477	3.77503	1.32249	1.81762	26.1856	7.08342	0	0	2.97552	0	0	0
LOC107055678	6.84264	1.61632	0.0205586	D42-biased	12.5987	7.55005	6.61246	9.99692	14.6331	10.6251	5.9476	0.998512	2.97552	8.2064	0	1.96732
CD48	240.271	1.13998	0.0207074	D42-biased	332.411	334.09	105.799	314.449	557.6	338.233	101.109	100.85	202.336	162.076	153.31	180.993
LOC776173	37.4879	1.22352	0.0208188	D42-biased	50.3947	58.5129	15.8699	39.0789	95.5005	54.8965	17.8428	17.9732	18.845	22.5676	24.9284	33.4444
LOC417058	38.1788	3.19264	0.0219094	D42-biased	3.87652	151.945	218.211	21.8115	3.08066	14.1668	19.8253	0.998512	9.91841	5.129	6.2321	2.95098
CCL19	9.8019	2.72225	0.0219094	D42-biased	3.87652	8.49381	9.25745	59.9815	16.9436	3.54171	1.98253	0.998512	5.95104	4.1032	2.49284	0
CNTNAP5	15.8216	1.98119	0.0219094	D42-biased	11.6295	13.2126	7.93496	20.9027	43.1293	54.0111	5.9476	4.99256	5.95104	1.0258	16.2035	4.91829
IKZF1	105.648	1.33376	0.0219094	D42-biased	168.628	141.563	33.0623	114.51	281.11	168.231	36.6768	54.9182	83.3146	53.3416	63.5674	68.8561
LOC107053920	22.0194	1.17838	0.0223702	D42-biased	38.7652	32.0877	21.1599	20.9027	36.968	33.6462	15.8603	20.9688	22.8123	8.2064	4.98568	7.86927
BATF3	14.1115	1.26817	0.0232565	D42-biased	23.2591	16.0439	9.25745	25.4467	18.484	26.5628	10.9039	4.99256	13.8858	4.1032	12.4642	3.93463
UMAD1	392.287	1.23729	0.023443	D42-biased	465.182	603.06	941.615	622.536	279.57	393.13	170.498	300.552	145.801	184.644	461.175	139.68
LMOD2	63.1129	1.54211	0.0235006	D42-biased	191.888	103.813	72.7371	84.5194	49.2906	61.9799	21.8079	20.9688	32.7307	47.1868	7.47852	62.9542
MYH15	42.1171	1.97444	0.0237096	D42-biased	120.172	17.9314	15.8699	53.6199	31.5768	163.804	16.8515	25.9613	13.8858	27.6966	6.2321	11.8039
IL18R1	76.2371	1.21236	0.0237096	D42-biased	99.8203	94.3756	37.0298	163.586	168.666	75.2613	39.6506	35.9464	70.4207	61.548	31.1605	37.379
TAL2	43.4497	1.7039	0.0238664	D42-biased	49.4256	35.8627	92.5745	10.9057	73.1657	137.241	13.8777	20.9688	40.6655	19.4902	12.4642	14.7549
DEFB4A	2.64696	4.27731	0.0239349	D42-biased	7.75303	0	0	1.81762	13.863	7.08342	0	0	0	0	1.24642	0
LOC418667	105.712	1.64606	0.0245849	D42-biased	169.598	92.4881	48.9322	156.316	367.369	126.616	29.738	32.9509	121.996	47.1868	26.1748	49.1829
SLCO4C1	19.4346	1.44534	0.0245849	D42-biased	31.0121	28.3127	7.93496	18.1762	53.1414	31.8754	6.93886	7.9881	15.8695	10.258	4.98568	16.7222
FGF23	5.35441	2.77266	0.0249864	D42-biased	4.84564	16.9876	19.8374	1.81762	3.08066	9.7397	3.96506	2.99554	0	0	0	0.983659
LOC121107581	92.3866	1.20601	0.0249864	D42-biased	76.5612	107.588	224.824	99.0604	79.3271	186.825	38.6594	41.9375	80.3391	37.9546	41.1319	94.4312
TLR15	12.2204	1.81165	0.0251942	D42-biased	18.4134	9.43756	6.61246	46.3494	13.863	19.4794	3.96506	2.99554	7.93473	2.0516	3.73926	11.8039
KCNC2	8.66262	1.45316	0.0256203	D42-biased	26.1665	13.2126	9.25745	9.99692	6.16133	11.5106	6.93886	2.99554	3.96736	4.1032	3.73926	5.90195
ARHGEF7L	15.3641	1.5093	0.0259672	D42-biased	14.5369	37.7503	7.93496	10.9057	38.5083	26.5628	9.91266	2.99554	9.91841	10.258	6.2321	8.85293
LOC121111637	3.47083	2.00405	0.0264218	D42-biased	7.75303	5.66254	6.61246	2.72643	5.39116	5.31256	1.98253	2.99554	0	0	1.24642	1.96732
BCL2A1	71.088	1.30651	0.0264218	D42-biased	83.3451	57.5691	40.9973	155.407	167.126	102.71	22.7991	26.9598	55.5431	34.8772	34.8998	70.8234
RASSF6	5.69785	1.94991	0.026522	D42-biased	9.69129	6.60629	6.61246	2.72643	20.7945	7.96885	0.991266	2.99554	2.97552	3.0774	0	3.93463
RGS16	22.9725	1.41905	0.0266431	D42-biased	33.9195	25.4814	43.6423	34.5348	26.1856	36.3025	8.9214	17.9732	4.9592	14.3612	27.4212	1.96732
GRAP2	30.2716	1.01807	0.0266881	D42-biased	43.6108	54.7379	18.5149	20.9027	50.8309	54.0111	17.8428	17.9732	19.8368	25.645	18.6963	20.6568
ARL14	3.03847	2.25593	0.0268502	D42-biased	2.90739	3.77503	9.25745	4.54406	4.62099	5.31256	0.991266	0	0.991841	3.0774	0	0.983659
SH2D1A	13.9862	2.03611	0.0269442	D42-biased	23.2591	33.9752	2.64499	3.63524	50.8309	20.3648	6.93886	6.98959	5.95104	3.0774	6.2321	3.93463
MUSTN1	2205.47	1.87992	0.0271267	D42-biased	3722.42	2672.72	9519.3	1226.9	518.322	3152.12	1059.66	724.92	921.42	1911.06	494.829	541.996
LOC112530276	5.13594	2.70147	0.0288688	D42-biased	5.81477	14.1563	6.61246	0	16.1735	10.6251	0	0	3.96736	2.0516	1.24642	0.983659
PTPN22	52.6265	1.13579	0.0288819	D42-biased	79.4686	72.6692	39.6748	41.8053	125.537	74.3759	24.7817	15.9762	53.5594	41.032	31.1605	31.4771
CTLA4	8.05244	2.51507	0.0289989	D42-biased	18.4134	9.43756	0	4.54406	40.8188	8.85427	0.991266	1.99702	1.98368	5.129	2.49284	1.96732
LOC101751416	7.29057	1.44129	0.0289989	D42-biased	8.72216	12.2688	5.28997	9.99692	13.0928	14.1668	1.98253	8.98661	4.9592	2.0516	4.98568	0.983659
LOC107054734	34.9745	1.05011	0.029056	D42-biased	51.3638	43.4128	18.5149	32.7172	65.4641	70.8342	32.7118	20.9688	24.796	19.4902	23.682	15.7385
LOC101750794	3.75816	1.97463	0.0291115	D42-biased	11.6295	4.71878	2.64499	6.36168	6.16133	4.42714	0.991266	0.998512	1.98368	0	1.24642	3.93463
SMPD3	21.9473	1.28993	0.0294243	D42-biased	18.4134	33.0315	13.2249	27.2643	60.0729	34.5317	6.93886	10.9836	22.8123	13.3354	9.97136	12.7876
LOC112532082	23.9597	1.47648	0.0296974	D42-biased	41.6725	58.5129	54.2222	28.1731	13.863	15.0523	5.9476	8.98661	20.8287	9.2322	21.1891	9.83659
PTPRC	647.051	1.16919	0.0296974	D42-biased	828.605	955.081	244.661	717.961	1698.99	928.813	367.76	278.585	517.741	402.113	345.258	479.042
MASP1	3.23	3.54788	0.030121	D42-biased	5.81477	3.77503	0	3.63524	3.08066	19.4794	0.991266	0	1.98368	0	0	0
CATH1	2.97819	2.95077	0.0302064	D42-biased	12.5987	1.88751	2.64499	2.72643	3.85083	7.96885	0	0	0	3.0774	0	0.983659
LOC770026	1.412	3.36328	0.0306508	D42-biased	3.87652	0.943756	0	6.36168	3.85083	0.885427	0	0	0	1.0258	0	0
PLD4	16.9314	1.72313	0.0307069	D42-biased	29.0739	18.8751	7.93496	19.085	52.3713	28.3337	5.9476	1.99702	20.8287	4.1032	8.72494	5.90195
TGFB3	2256.18	1.28616	0.0307069	D42-biased	2411.19	2231.04	8453.37	2285.66	1575.76	2244.56	1343.17	1117.34	1289.39	1522.29	1771.16	829.224
LOC121109607	4.29212	2.16027	0.0310496	D42-biased	12.5987	0.943756	3.96748	10.9057	5.39116	7.96885	1.98253	0.998512	1.98368	1.0258	3.73926	0
LOC112533248	14.7681	1.41942	0.0310496	D42-biased	15.5061	40.5815	26.4499	20.9027	13.0928	12.396	7.93013	12.9807	8.92657	2.0516	12.4642	3.93463
KIF5C	192.095	1.11399	0.0310496	D42-biased	188.011	129.295	407.328	448.044	191.771	212.503	144.725	118.823	90.2575	174.386	132.121	67.8724
PRDM1	47.0775	1.05109	0.0310496	D42-biased	80.4377	47.1878	25.1274	58.1639	107.823	61.9799	26.7642	32.9509	38.6818	35.903	17.4499	32.4607
LOC107049124	6.43111	2.47992	0.0311921	D42-biased	1.93826	25.4814	7.93496	19.085	5.39116	5.31256	0.991266	0	2.97552	3.0774	4.98568	0
LOC121110192	6.93291	1.71334	0.0314935	D42-biased	16.4752	16.9876	9.25745	11.8145	7.70166	1.77085	1.98253	2.99554	5.95104	3.0774	1.24642	3.93463
SERPINB1	14.6831	1.59684	0.0325903	D42-biased	13.5678	15.1001	19.8374	42.7141	31.5768	9.7397	1.98253	8.98661	6.94289	15.387	2.49284	7.86927
HDAC9	376.582	1.19554	0.0326346	D42-biased	558.218	624.767	932.357	375.339	153.263	502.037	143.734	176.737	171.588	292.353	281.691	306.901
CX3CR1	25.3187	1.37076	0.0332353	D42-biased	41.6725	43.4128	10.5799	31.8084	62.3834	29.2191	11.8952	9.98512	22.8123	9.2322	6.2321	24.5915
RUFY4	16.1163	1.44765	0.033558	D42-biased	28.1047	21.7064	15.8699	9.08811	51.6011	15.0523	7.93013	4.99256	13.8858	12.3096	4.98568	7.86927
TMEM268	84.7856	1.07045	0.0343585	D42-biased	102.728	107.588	26.4499	149.045	167.126	135.47	50.5546	61.9078	49.592	52.3158	58.5817	56.0685
HCK	5.97397	1.88481	0.0343906	D42-biased	1.93826	16.0439	6.61246	6.36168	6.93149	18.594	0.991266	1.99702	2.97552	3.0774	1.24642	4.91829
PHACTR3	23.6991	1.05479	0.0343906	D42-biased	31.9813	16.0439	17.1924	34.5348	54.6818	37.1879	14.869	13.9792	18.845	16.4128	9.97136	18.6895
NOXO1	36.8738	2.26779	0.0344677	D42-biased	55.2403	33.0315	122.992	0.908811	20.7945	133.7	11.8952	9.98512	19.8368	14.3612	4.98568	14.7549
ACSM5	273.755	1.08184	0.0345394	D42-biased	420.602	312.383	744.563	176.309	237.981	340.004	146.707	242.639	187.458	192.85	183.224	100.333
SLA	66.6718	1.16269	0.0346235	D42-biased	91.0981	87.7693	27.7723	68.1608	164.045	113.335	33.7031	27.9583	59.5104	31.7998	53.5961	41.3137
CYP2AB5	3.69936	2.17074	0.0362497	D42-biased	6.7839	1.88751	5.28997	2.72643	10.0122	9.7397	0.991266	3.99405	1.98368	0	0	0.983659
CCDC3	63.2084	1.27025	0.0363453	D42-biased	136.647	88.7131	92.5745	52.7111	54.6818	110.678	23.7904	61.9078	23.8042	52.3158	49.8568	10.8202
KBTBD12	1020.32	1.46321	0.0364092	D42-biased	1669.81	2443.39	2779.88	678.882	532.955	880.115	398.489	709.942	240.025	561.112	978.44	370.839
SASH3	112.179	1.0013	0.0364749	D42-biased	158.937	157.607	58.1897	120.872	244.913	156.721	71.3712	45.9316	92.2412	92.322	53.5961	93.4476
RGCC	1967.8	1.5357	0.0365193	D42-biased	3655.55	3523.99	6460.38	1619.5	690.068	1608.82	1028.93	1164.27	1477.84	1211.47	822.637	350.182
LOC430443	1.57679	3.53447	0.0365776	D42-biased	0.969129	1.88751	0	0.908811	6.16133	7.96885	0	0	0	1.0258	0	0
VTCN1L	23.4936	1.23218	0.036821	D42-biased	24.2282	14.1563	14.5474	54.5287	50.8309	38.9588	20.8166	10.9836	13.8858	10.258	14.957	13.7712
SYNGR3	364.663	1.17574	0.0368504	D42-biased	548.527	473.766	145.474	468.947	794.041	601.205	171.489	156.766	201.344	179.515	431.261	203.617
LOC429249	59.148	1.73408	0.0370029	D42-biased	115.326	157.607	5.28997	54.5287	106.283	106.251	22.7991	33.9494	11.9021	19.4902	44.8711	31.4771
WNT9A	48.2307	1.02647	0.0373136	D42-biased	64.9316	108.532	70.0921	57.2551	36.968	50.4694	15.8603	39.9405	33.7226	46.161	36.1462	18.6895
ERMN	4.58944	1.806	0.0375991	D42-biased	9.69129	13.2126	1.32249	5.45287	8.47182	4.42714	2.9738	0	1.98368	3.0774	2.49284	1.96732
NDST4	11.7202	1.544	0.0376749	D42-biased	19.3826	23.5939	13.2249	34.5348	6.16133	7.96885	7.93013	7.9881	3.96736	2.0516	4.98568	8.85293
LOC121108762	1.75499	3.66933	0.0378682	D42-biased	0.969129	8.49381	0	8.1793	1.54033	0.885427	0	0	0.991841	0	0	0
ADGRG3	28.4048	1.27428	0.0378682	D42-biased	28.1047	50.9628	13.2249	43.6229	50.8309	54.0111	22.7991	11.9821	4.9592	27.6966	14.957	17.7059
SELPLG	72.5661	1.22102	0.0388284	D42-biased	122.11	96.2631	27.7723	79.0666	177.138	106.251	30.7293	20.9688	60.5023	46.161	58.5817	45.2483
LOC121106531	3.69823	2.29174	0.0389129	D42-biased	6.7839	10.3813	11.9024	1.81762	1.54033	4.42714	0.991266	0.998512	0.991841	2.0516	2.49284	0
C4BPS	359.778	1.13358	0.04061	D42-biased	572.755	369.952	244.661	520.749	544.507	712.769	186.358	183.726	128.939	140.535	215.631	496.748
BCL11B	23.1609	1.32626	0.0411169	D42-biased	34.8886	45.3003	11.9024	11.8145	60.0729	34.5317	12.8865	10.9836	20.8287	10.258	8.72494	15.7385
SERPINF2	106.454	1.18651	0.0413764	D42-biased	107.573	85.8818	44.9648	209.935	210.255	228.44	75.3362	57.9137	88.2738	37.9546	61.0746	69.8398
RGS1	18.3209	2.1164	0.0420293	D42-biased	47.4873	16.9876	1.32249	22.7203	79.3271	10.6251	4.95633	6.98959	8.92657	12.3096	6.2321	1.96732
CD8A	22.8915	1.21243	0.0420293	D42-biased	37.796	27.3689	6.61246	31.8084	58.5326	29.2191	9.91266	13.9792	11.9021	16.4128	12.4642	18.6895
TRBV6-5	46.4301	1.29435	0.0425823	D42-biased	93.0364	86.8256	19.8374	23.6291	117.065	54.8965	32.7118	17.9732	28.7634	26.6708	31.1605	24.5915
ICOS	76.9044	1.35176	0.0431085	D42-biased	141.493	101.926	23.8049	79.9754	236.441	78.803	30.7293	28.9569	65.4615	42.0578	54.8425	38.3627
CCL5	20.6531	1.87737	0.0433875	D42-biased	29.0739	64.1754	3.96748	17.2674	47.7503	31.8754	3.96506	2.99554	9.91841	9.2322	23.682	3.93463
SYTL3	26.7597	1.11297	0.0444957	D42-biased	42.6417	37.7503	10.5799	26.3555	62.3834	38.9588	16.8515	14.9777	9.91841	21.5418	22.4356	16.7222
CSF3R	320.078	1.67911	0.0447774	D42-biased	372.145	582.298	29.0948	495.302	1010.46	437.401	122.917	91.8631	121.996	197.979	129.628	249.849
CARD9	85.75	1.1284	0.0450407	D42-biased	73.6538	120.801	37.0298	98.1516	227.969	147.866	64.4323	45.9316	42.6492	71.806	43.6247	55.0849
MYOZ2	308.012	1.1618	0.0452949	D42-biased	693.896	588.904	522.385	208.118	203.324	338.233	136.795	189.717	221.18	341.591	140.845	111.153
LCA5L	25.3898	1.03084	0.0455231	D42-biased	31.9813	27.3689	68.7696	29.9908	30.8066	16.8231	21.8079	20.9688	15.8695	13.3354	11.2178	15.7385
LOC121106436	48.8764	3.09763	0.045585	D42-biased	4.84564	150.057	108.444	154.498	3.85083	103.595	42.6244	0	7.93473	1.0258	3.73926	5.90195
MYH1B	1964.9	1.36471	0.0459926	D42-biased	6204.36	3513.6	3583.96	1439.56	629.225	1613.25	1159.78	1036.46	1084.08	1362.26	1230.22	722.005
TMEM215	4.75827	2.19424	0.0469783	D42-biased	11.6295	16.0439	1.32249	10.9057	0.770166	6.19799	2.9738	0.998512	0.991841	2.0516	1.24642	1.96732
PRF1	3.25434	2.76122	0.0470222	D42-biased	10.6604	10.3813	0	1.81762	7.70166	3.54171	2.9738	0	0.991841	0	0	0.983659
MYL10	7.13272	2.66023	0.0482515	D42-biased	30.043	1.88751	3.96748	6.36168	3.08066	28.3337	2.9738	0	2.97552	0	4.98568	0.983659
DOCK8	273.751	1.11412	0.0482515	D42-biased	384.744	376.559	109.767	274.461	707.012	394.015	112.013	165.753	222.172	191.825	123.396	223.291
MHM2	2872.88	2.09761	0.0488959	D42-biased	5402.89	2964.34	11069.3	997.875	388.934	7122.38	2556.48	310.537	622.876	1259.68	447.465	1331.87
TINAG	290.467	1.38765	0.0488959	D42-biased	247.128	568.141	826.558	398.059	259.546	222.242	67.4061	242.639	117.037	69.7544	316.591	150.5
BCO2	7.16266	1.89997	0.0489846	D42-biased	16.4752	15.1001	1.32249	13.6322	17.7138	3.54171	7.93013	2.99554	0.991841	2.0516	1.24642	2.95098
SLC2A6	69.4285	1.0269	0.0490309	D42-biased	85.2833	71.7255	35.7073	120.872	160.194	84.1156	30.7293	27.9583	50.5839	58.4706	57.3353	50.1666
LOC100857706	34.0748	1.08789	0.049546	D42-biased	54.2712	25.4814	23.8049	86.3371	40.0486	47.8131	15.8603	15.9762	35.7063	26.6708	21.1891	15.7385

## Sheet: Table S6
Table S6. Differentially expressed genes profiles between D21 and D42 of RR
Gene	BaseMean	log2FoldChange	Padj	Group	RR_D42_1_tpm	RR_D42_2_tpm	RR_D42_3_tpm	RR_D42_4_tpm	RR_D42_5_tpm	RR_D42_6_tpm	RR_D21_1_tpm	RR_D21_2_tpm	RR_D21_3_tpm	RR_D21_4_tpm	RR_D21_5_tpm	RR_D21_6_tpm
NRG1	125.089	-1.84906	9.00445e-16	D21-biased	80.2895	38.2354	58.116	40.5621	49.1983	59.7522	219.29	239.367	141.577	186.282	203.379	185.024
DHCR24	147.039	-2.10851	1.14391e-12	D21-biased	56.2026	39.2158	39.9548	46.9667	54.3771	94.8448	247.381	226.191	268.349	136.385	291.675	262.929
FDPS	787.869	-1.3248	9.00821e-12	D21-biased	449.621	458.825	512.147	392.812	309.863	574.759	987.711	1301.14	1176.11	1007.92	1360.16	923.349
LOC107054229	26.4247	-3.67096	7.56542e-11	D21-biased	5.01809	3.92158	3.63225	5.33712	5.17877	0	54.3694	80.1549	64.774	46.5705	27.7786	20.3615
HBAD	296.891	-2.69146	6.89058e-10	D21-biased	72.2605	56.863	47.2193	51.2364	87.1759	162.185	845.445	308.541	322.945	469.032	744.07	395.721
MATN2	776.014	-1.11586	1.01999e-09	D21-biased	478.726	468.629	347.485	460.06	497.162	686.676	1179.82	1047.5	906.836	939.173	1160.75	1139.36
PHGDH	105.29	-3.52619	3.38651e-09	D21-biased	28.1013	23.5295	9.686	14.9439	11.2207	13.2783	181.231	532.536	131.399	158.562	62.5019	96.4957
PKP1	47.8805	-2.22861	1.82286e-08	D21-biased	19.0688	19.6079	14.529	18.1462	16.3994	13.2783	86.0849	128.467	57.3712	37.7	50.5968	113.316
COL4A6	1717.09	-1.38216	2.29807e-08	D21-biased	1281.62	648.042	642.908	968.154	945.125	1226.34	1957.3	2560.56	2004.29	2894.03	2750.08	2726.67
PPDPF	4861.14	-1.43604	6.53428e-08	D21-biased	4170.03	2069.62	1954.15	3115.81	2406.4	2024.94	6996.44	9937.01	6655.06	6737.2	6583.53	5683.51
KCNH6	97.2522	-1.56886	6.53428e-08	D21-biased	65.2352	39.2158	56.9053	29.8879	29.3464	73.9789	140.454	153.722	163.786	143.038	112.107	159.351
COL4A5	1574.52	-1.61571	1.03869e-07	D21-biased	1316.75	619.61	513.358	682.084	569.665	946.551	2059.7	2129.05	1732.24	2606.84	3143.94	2574.4
LSS	185.176	-1.45692	1.17967e-07	D21-biased	131.474	67.6473	107.757	74.7197	80.2709	131.834	251.006	252.543	289.632	172.976	354.177	308.078
CRB1	30.5628	-2.1594	1.21195e-07	D21-biased	8.02895	19.6079	9.686	12.8091	12.0838	4.74224	33.5278	40.6264	58.2966	78.7264	33.7312	54.8875
ADCYAP1R1	22.0221	-2.29841	2.11289e-07	D21-biased	10.0362	3.92158	2.4215	10.6742	8.63128	8.53603	22.6539	49.4105	26.8349	37.7	26.7865	56.658
SLC4A1	258.967	-1.31129	4.06404e-07	D21-biased	137.496	150.981	67.802	196.406	152.774	185.896	384.211	417.245	307.214	381.435	372.035	354.113
F5	338.439	-2.31038	9.55767e-07	D21-biased	118.427	128.432	99.2815	111.012	130.332	93.8963	732.175	552.3	539.475	339.3	133.933	1082.7
ACTC1	10945.2	-1.97235	1.19061e-06	D21-biased	6200.35	5173.55	6091.29	1592.6	4300.1	3315.77	15131.9	28487.9	18699.3	15243	10402.1	16704.4
RHAG	19.9101	-2.51726	1.25135e-06	D21-biased	6.02171	2.94119	3.63225	3.20227	6.0419	13.2783	53.4633	23.0583	32.387	43.2441	35.7154	15.9351
NPM3	212.887	-1.30581	1.39311e-06	D21-biased	149.539	88.2356	152.555	74.7197	118.249	152.7	276.378	320.62	229.485	243.941	387.908	360.31
ASAH2	7.46735	-4.4153	3.84524e-06	D21-biased	2.00724	0	1.21075	1.06742	0	0	19.0293	7.68609	22.2082	13.3059	8.92884	14.1645
LOC107054848	513.896	-1.40035	1.07039e-05	D21-biased	241.872	259.805	376.543	224.159	215.782	376.534	696.835	1136.44	732.871	740.693	379.972	785.245
ISM1	202.569	-1.97068	1.29481e-05	D21-biased	54.1954	64.7061	53.273	122.754	48.3352	150.803	179.419	286.581	236.888	304.926	380.964	547.989
OVOA	22.2264	-2.46155	1.30543e-05	D21-biased	11.0398	7.84317	1.21075	3.20227	8.63128	8.53603	26.2786	35.1364	80.5048	21.0676	36.7075	26.5584
LOC107054725	298.986	-3.68435	1.36997e-05	D21-biased	21.076	3.92158	167.084	22.4159	31.0726	14.2267	521.947	880.606	313.691	369.238	868.082	374.474
SLC25A6	3155.36	-1.12601	1.48874e-05	D21-biased	2760.95	1284.32	1290.66	2468.95	1700.36	2391.98	4597.84	4282.25	4340.78	4036.11	3978.29	4731.83
LOC107056139	206.084	-1.57	1.81004e-05	D21-biased	136.492	107.844	39.9548	168.653	75.9553	93.8963	242.85	383.206	362.734	283.859	250.008	327.554
MYH1F	91408.5	-3.11128	1.95642e-05	D21-biased	6864.75	5886.3	64714.6	18850.7	12358.3	5095.06	147365	267974	115485	157659	176633	118016
IDI2	306.107	-1.32228	2.10592e-05	D21-biased	204.738	187.256	185.245	151.574	128.606	192.535	326.217	385.402	446.015	271.661	425.608	768.424
LOC424199	8.78894	-2.49137	2.53703e-05	D21-biased	1.00362	0.980396	6.05375	0	5.17877	2.84534	21.7478	9.88211	18.5069	13.3059	10.913	15.0498
SH3BGRL2	30.6499	-1.41859	2.59257e-05	D21-biased	21.076	15.6863	8.47525	19.2136	18.1257	17.0721	56.1818	40.6264	36.0884	33.2647	67.4623	34.526
LOC101749116	551.805	-3.32944	2.61822e-05	D21-biased	212.767	56.863	65.3805	188.934	53.5139	21.8143	907.97	938.8	968.834	753.999	2340.35	112.431
SPON2	845.666	-1.18895	2.93701e-05	D21-biased	514.856	388.237	332.956	507.026	814.793	534.924	1578.53	1032.13	1084.5	1019.01	1392.9	948.136
LOC124417114	56.7443	-1.3721	3.08711e-05	D21-biased	32.1158	27.4511	56.9053	16.0114	24.1676	34.1441	93.3342	96.6251	67.55	75.3999	62.5019	94.7251
CGTL	186.999	-1.87559	3.24363e-05	D21-biased	95.3438	135.295	81.1203	95.0008	46.6089	27.505	362.463	261.327	247.067	454.617	175.601	262.043
CFAP61	16.9446	-2.05595	3.43174e-05	D21-biased	7.02533	5.88238	8.47525	6.40455	5.17877	6.63913	17.217	41.7245	49.0432	21.0676	17.8577	16.8203
HBA1	657.941	-2.02426	4.96892e-05	D21-biased	249.901	134.314	161.03	104.608	387.545	519.749	1483.38	883.9	785.616	1001.27	1455.4	728.587
CMBL	125.385	-1.95979	5.53927e-05	D21-biased	40.1447	69.6081	50.8515	93.9333	24.1676	29.4019	171.264	192.152	278.528	317.123	92.2647	145.186
LOC101749175	855.923	-1.36876	6.11398e-05	D21-biased	740.67	348.041	262.733	492.083	523.919	498.883	1834.06	1417.53	1056.74	1115.48	1197.46	783.474
SRXN1	128.082	-1.21041	7.7601e-05	D21-biased	55.199	88.2356	47.2193	92.8659	104.438	74.9274	125.956	161.408	220.232	215.112	130.956	220.435
SLC4A8	56.3043	-1.14329	8.47735e-05	D21-biased	28.1013	36.2747	21.7935	35.225	44.8827	43.6286	101.49	74.6648	71.2514	59.8764	57.5414	100.922
SNTB1	819.973	-1.119	9.21717e-05	D21-biased	551.99	435.296	261.522	599.892	582.611	669.604	1129.07	1426.32	919.791	1058.93	890.9	1313.76
CNTF	74.0387	-1.20163	0.000144623	D21-biased	62.2243	32.3531	36.3225	49.1015	44.8827	44.577	134.111	87.841	137.876	74.2911	64.4861	120.398
FAM26E	254.975	-1.13502	0.000158465	D21-biased	135.488	149.02	78.6988	187.867	208.877	196.329	485.7	322.816	289.632	288.294	369.059	347.916
LOC101749716	68.1431	-1.60424	0.000171036	D21-biased	57.2063	29.4119	47.2193	26.6856	20.7151	21.8143	154.953	116.389	77.7288	100.903	49.6047	115.087
HBBA	1007.24	-2.03979	0.000173566	D21-biased	248.897	198.04	214.303	166.518	774.226	761.603	2318.86	1459.26	1345.45	1455.88	1917.72	1226.11
LOC121109256	26.4528	-2.07867	0.000173608	D21-biased	14.0507	7.84317	9.686	10.6742	3.45251	15.1752	10.8739	35.1364	50.8938	54.3323	65.4782	39.8377
MMP13	4.69099	-3.36347	0.000220998	D21-biased	2.00724	0	0	0	2.58938	0	8.15542	8.7841	8.32808	11.0882	10.913	4.42641
DUSP6	354.641	-1.05966	0.000221002	D21-biased	246.89	195.099	179.191	251.912	239.95	266.514	370.618	477.635	417.33	423.57	360.13	826.853
TSPO2	18.1749	-1.48268	0.00022944	D21-biased	12.0434	16.6667	6.05375	13.8765	4.31564	4.74224	20.8416	24.1563	28.6856	29.9382	25.7944	30.9849
LOC121106462	24.3651	-1.29162	0.000262139	D21-biased	10.0362	25.4903	16.9505	12.8091	7.76815	12.3298	41.6832	37.3324	28.6856	26.6117	33.7312	38.9524
LOC107051664	23.7921	-1.1095	0.000262182	D21-biased	11.0398	9.80396	12.1075	19.2136	18.1257	19.9174	32.6217	32.9404	38.8644	23.2853	35.7154	31.8701
TAAR1	41.0363	-1.21747	0.000300828	D21-biased	32.1158	20.5883	14.529	39.4947	23.3045	18.0205	42.5894	50.5086	52.7445	51.0058	79.3675	68.1667
LOC107055082	40.1036	-1.021	0.000322396	D21-biased	18.0651	26.4707	29.058	16.0114	34.5251	34.1441	55.2756	47.2145	52.7445	67.6382	41.6679	58.4286
MIR133B	4.67691	-3.07422	0.000338927	D21-biased	3.01086	0.980396	0	1.06742	0.863128	0	5.43694	4.39205	10.1788	8.87058	8.92884	12.3939
NODAL	11.1616	-2.40191	0.00034227	D21-biased	2.00724	1.96079	2.4215	8.53939	2.58938	3.79379	9.96773	18.6662	8.32808	36.5911	25.7944	13.2792
LOC101750611	596.113	-1.71703	0.000373395	D21-biased	361.303	325.491	232.464	160.114	182.12	406.884	389.648	727.982	1456.49	596.546	750.023	1564.29
SAXO1	12.7559	-2.51674	0.000394549	D21-biased	4.01447	1.96079	2.4215	3.20227	2.58938	8.53603	19.9355	18.6662	38.8644	7.76176	7.93675	37.1818
HPGD	296.292	-1.4251	0.000409716	D21-biased	274.991	161.765	147.712	177.192	119.975	83.4634	685.961	393.088	322.945	332.647	564.501	291.258
CHRM4	75.3869	-1.01337	0.000447132	D21-biased	54.1954	50.0002	37.5333	37.3598	77.6815	41.7317	76.1172	90.037	136.025	114.209	93.2568	96.4957
SCARNA15	10.359	-2.00041	0.000477494	D21-biased	3.01086	5.88238	2.4215	3.20227	4.31564	5.69069	28.0909	17.5682	10.1788	24.3941	8.92884	10.6234
MYH1D	2401.65	-2.79077	0.000493676	D21-biased	542.958	475.492	1438.37	589.218	300.369	293.07	8584.03	2225.67	1112.26	1595.6	10229.5	1433.27
MGP	6329.95	-1.32238	0.000509574	D21-biased	5252.94	2804.91	1603.03	4026.32	2537.6	5472.54	9315.3	7377.54	7796.01	10262.2	7715.51	11795.5
ADAM19	269.816	-1.06894	0.000522944	D21-biased	220.796	91.1768	159.819	164.383	191.614	217.195	525.571	366.736	259.096	306.035	391.877	343.489
ARHGEF1	122.944	-1.37917	0.000603491	D21-biased	84.304	67.6473	55.6945	70.45	68.1871	63.546	136.83	77.9589	157.308	153.017	192.466	347.916
SOST	9.73127	-1.87366	0.00060669	D21-biased	4.01447	5.88238	4.843	3.20227	2.58938	4.74224	12.6862	18.6662	24.9843	6.65293	9.92093	18.5909
CYP51A1	318.529	-1.22503	0.000618636	D21-biased	210.76	171.569	161.03	192.136	141.553	268.411	344.34	337.09	361.809	353.714	417.671	862.264
APLNR	101.993	-1.72935	0.000647926	D21-biased	47.1701	41.1766	15.7398	23.4833	102.712	52.1646	124.144	237.171	171.188	116.426	126.988	165.548
MCF2	1845.61	-1.26853	0.000668817	D21-biased	1106.99	1103.93	1383.89	1054.62	760.416	1086.92	1458.01	3328.07	1884.92	3643.59	1507.98	3827.96
LOC121106881	84.7831	-1.45877	0.000930304	D21-biased	76.275	22.5491	35.1118	45.8992	63.0083	28.4534	159.484	104.311	185.069	90.9234	74.407	131.907
LOC107054034	4.50823	-3.65212	0.000930304	D21-biased	1.00362	0	0	2.13485	0.863128	0	5.43694	5.49006	6.4774	3.32647	17.8577	11.5087
PCDH12	184.345	-1.00846	0.00109859	D21-biased	124.449	155.883	60.5375	167.586	127.743	97.6901	248.287	275.601	194.322	240.614	203.379	316.045
INSIG1	781.25	-1.35668	0.00115861	D21-biased	300.082	390.198	398.337	301.014	514.424	728.408	868.099	1227.58	1404.67	487.882	1062.53	1691.77
LOC107052637	3.64494	-3.75445	0.00137223	D21-biased	1.00362	0	1.21075	1.06742	0	0	4.53079	3.29404	12.9548	5.54411	7.93675	6.19697
LOC101750501	18.542	-1.20014	0.00144353	D21-biased	9.03257	8.82356	15.7398	7.47197	11.2207	15.1752	22.6539	36.2344	20.3575	28.8294	16.8656	30.0996
KEL	20.3322	-1.92073	0.00177573	D21-biased	8.02895	4.90198	2.4215	4.2697	16.3994	14.2267	54.3694	34.0384	20.3575	24.3941	44.6442	15.9351
MELTF	54.0551	-1.63564	0.0018698	D21-biased	23.0832	30.3923	41.1655	9.60682	31.0726	22.7627	82.4603	130.663	134.175	39.9176	55.5572	47.8052
LOC429098	5.64271	-1.93721	0.00196075	D21-biased	4.01447	3.92158	2.4215	1.06742	1.72626	0.948448	9.96773	7.68609	5.55206	8.87058	10.913	10.6234
GLRA3	9.69901	-2.35781	0.00246153	D21-biased	4.01447	5.88238	0	5.33712	1.72626	1.8969	24.4662	28.5483	12.0295	11.0882	17.8577	3.54113
CES1L1	117.924	-1.34872	0.0025245	D21-biased	101.365	73.5297	32.6903	57.6409	55.2402	77.7727	88.8034	187.76	162.86	312.688	131.948	132.792
LOC101750502	11.437	-1.31631	0.00268466	D21-biased	5.01809	8.82356	10.8968	4.2697	6.0419	4.74224	17.217	12.0781	21.2829	15.5235	19.8419	11.5087
LOC121107296	7.49955	-1.55683	0.0027397	D21-biased	5.01809	2.94119	2.4215	3.20227	6.0419	2.84534	12.6862	12.0781	13.8801	12.197	6.94465	9.7381
MME	279.286	-1.11997	0.00304519	D21-biased	182.659	116.667	303.898	166.518	125.154	162.185	328.935	429.323	358.108	340.408	601.209	236.37
LOC124417554	17.5751	-1.86509	0.00324174	D21-biased	4.01447	8.82356	12.1075	7.47197	7.76815	5.69069	56.1818	10.9801	33.3123	8.87058	23.8102	31.8701
IL17D	70.0016	-1.38598	0.0038991	D21-biased	34.123	14.7059	25.4258	65.1129	38.8408	54.0615	98.7711	125.173	78.6541	73.1823	164.687	67.2814
CAMK4L	4.62809	-2.04261	0.00397425	D21-biased	4.01447	0	0	0	3.45251	2.84534	7.24926	8.7841	7.40274	7.76176	6.94465	7.08225
ACOT11	548.789	-1.52056	0.00435315	D21-biased	361.303	453.923	186.456	279.665	208.014	212.452	488.419	1475.73	672.724	1074.45	256.952	915.381
MTNR1A	7.00515	-2.04885	0.00471167	D21-biased	2.00724	1.96079	4.843	4.2697	0.863128	2.84534	4.53079	8.7841	8.32808	7.76176	22.8181	15.0498
H1F0	104.93	-1.23615	0.00496997	D21-biased	40.1447	54.9022	62.959	33.0902	121.701	61.6491	201.167	162.506	141.577	161.888	137.901	79.6753
AGMAT	35.6407	-1.12416	0.00513975	D21-biased	11.0398	22.5491	20.5828	19.2136	33.662	26.5565	48.9325	62.5867	35.163	74.2911	37.6995	35.4113
KL	41.0923	-1.2948	0.00513975	D21-biased	26.0941	15.6863	14.529	18.1462	21.5782	46.4739	65.2433	30.7443	79.5795	60.9852	39.6837	74.3636
PCDH8	12.5588	-1.33867	0.00517246	D21-biased	3.01086	12.7451	6.05375	6.40455	6.90502	7.58758	22.6539	18.6662	19.4322	14.4147	8.92884	23.9026
RRAD	1035.53	-2.98896	0.0053757	D21-biased	145.525	412.747	213.092	169.72	245.128	203.916	165.827	442.499	1539.77	812.767	204.371	7871.04
KNDC1	29.5108	-1.58943	0.00560911	D21-biased	12.0434	9.80396	12.1075	7.47197	30.2095	16.1236	21.7478	49.4105	49.9685	22.1764	82.3437	40.7229
LOC124417289	5.85094	-1.65919	0.00570776	D21-biased	2.00724	1.96079	2.4215	2.13485	2.58938	5.69069	9.06157	5.49006	11.1041	8.87058	10.913	7.96753
ADD2	33.4572	-1.10474	0.005858	D21-biased	18.0651	12.7451	23.0043	9.60682	28.4832	35.0926	50.7448	50.5086	48.1178	33.2647	55.5572	36.2965
MIR2954	37.1506	-1.10058	0.00591276	D21-biased	20.0724	11.7648	41.1655	17.0788	30.2095	21.8143	46.214	54.9006	53.6699	54.3323	64.4861	30.0996
LOC422895	7.16561	-1.51817	0.00616828	D21-biased	4.01447	1.96079	6.05375	6.40455	4.31564	0	9.06157	8.7841	11.1041	11.0882	9.92093	13.2792
SNCA	11.5752	-1.27368	0.00683555	D21-biased	8.02895	7.84317	2.4215	7.47197	6.90502	7.58758	19.0293	14.2742	24.0589	19.9588	8.92884	12.3939
TPBG	28.8476	-1.14347	0.00695639	D21-biased	28.1013	19.6079	10.8968	9.60682	17.2626	21.8143	35.3401	54.9006	49.0432	39.9176	19.8419	39.8377
LOC107052456	4.13554	-2.00839	0.00696374	D21-biased	2.00724	1.96079	0	0	1.72626	3.79379	6.3431	6.58807	7.40274	7.76176	4.96047	7.08225
TRABD2A	20.5941	-1.06352	0.00717749	D21-biased	12.0434	13.7255	12.1075	8.53939	11.2207	21.8143	28.997	27.4503	23.1336	44.3529	19.8419	23.9026
TRPM1	19.6544	-1.26737	0.00734161	D21-biased	16.0579	17.6471	6.05375	14.9439	6.0419	8.53603	37.1524	35.1364	27.7603	14.4147	31.747	20.3615
CDC20	195.079	-1.67109	0.00747858	D21-biased	120.434	72.5493	54.4838	61.9106	91.4916	158.391	231.976	129.565	162.86	223.982	240.087	793.212
LOC124417937	39.399	-2.00065	0.00804139	D21-biased	11.0398	6.86277	19.372	13.8765	11.2207	32.2472	35.3401	113.095	52.7445	16.6323	25.7944	134.563
HSD17B7	119.835	-1.11136	0.008135	D21-biased	92.3329	68.6277	84.7525	51.2364	76.8184	81.5665	108.739	128.467	148.98	104.229	156.751	335.522
AKR1D1	129.338	-1.20131	0.00824188	D21-biased	58.2099	66.6669	67.802	164.383	59.5558	54.0615	170.358	182.27	218.381	205.132	220.245	84.987
RSPH3	13.2981	-1.06163	0.00830747	D21-biased	6.02171	8.82356	8.47525	7.47197	11.2207	9.48448	23.5601	16.4702	20.3575	19.9588	10.913	16.8203
CSMD1	17.3224	-1.67633	0.00831633	D21-biased	5.01809	8.82356	7.2645	13.8765	6.90502	7.58758	23.5601	64.7827	12.0295	14.4147	26.7865	16.8203
FAM237A	7.35749	-1.58936	0.00833603	D21-biased	2.00724	7.84317	3.63225	2.13485	5.17877	0.948448	8.15542	14.2742	9.25343	15.5235	6.94465	12.3939
KLHDC8A	84.5233	-1.06012	0.00846942	D21-biased	87.3148	79.4121	26.6365	26.6856	58.6927	49.3193	124.144	96.6251	118.444	123.079	98.2172	125.71
SLC4A11	561.967	-1.15109	0.00854857	D21-biased	308.111	447.061	134.393	481.408	309.863	412.575	818.26	434.813	560.758	891.493	821.453	1123.42
PADI1	5.34306	-1.82604	0.0085828	D21-biased	1.00362	0.980396	4.843	2.13485	3.45251	1.8969	10.8739	3.29404	5.55206	12.197	9.92093	7.96753
ZFAND2A	226.277	-1.99916	0.00874207	D21-biased	104.376	88.2356	104.125	54.4386	99.2597	92.9479	92.428	131.761	221.157	442.42	152.782	1131.39
IER3	631.701	-2.08634	0.0089543	D21-biased	186.673	289.217	286.948	200.676	224.413	257.029	277.284	388.696	728.245	823.855	312.509	3604.87
TSHR	10.7872	-1.74101	0.00902968	D21-biased	3.01086	2.94119	3.63225	5.33712	5.17877	9.48448	16.3108	20.8622	6.4774	9.9794	34.7233	11.5087
VTG1	6.52781	-1.64542	0.0092794	D21-biased	7.02533	2.94119	1.21075	3.20227	1.72626	2.84534	17.217	10.9801	7.40274	8.87058	6.94465	7.96753
EPB42	15.9838	-1.2574	0.00936002	D21-biased	10.0362	5.88238	8.47525	4.2697	7.76815	19.9174	30.8093	17.5682	16.6562	22.1764	28.7707	19.4762
LOC121109543	1.96161	-3.31995	0.00938583	D21-biased	0	0	0	0	1.72626	0	1.81231	5.49006	5.55206	3.32647	2.97628	2.65584
LOC124417878	1.56692	-3.51711	0.00976202	D21-biased	0	0	0	0	0.863128	0	4.53079	6.58807	1.85069	1.10882	2.97628	0.885281
LOC107052622	13.9774	-1.20158	0.00978463	D21-biased	10.0362	11.7648	3.63225	11.7417	5.17877	8.53603	20.8416	18.6662	27.7603	16.6323	9.92093	23.0173
RBFOX3	8.28976	-1.26752	0.0110712	D21-biased	3.01086	6.86277	7.2645	5.33712	3.45251	3.79379	11.78	12.0781	10.1788	8.87058	10.913	15.9351
GNAZ	33.6109	-1.04183	0.0113303	D21-biased	45.1628	23.5295	13.3183	17.0788	13.81	18.969	54.3694	41.7245	48.1178	34.3735	48.6126	44.2641
LOC107054262	1.35305	-3.32851	0.0119047	D21-biased	0	0	0	0	0.863128	0	1.81231	1.09801	1.85069	2.21764	3.96837	4.42641
PRPS2	757.198	-1.27885	0.0120538	D21-biased	740.67	386.276	199.774	519.836	163.994	641.151	1144.48	983.819	1139.1	962.458	1476.23	728.587
FRMPD4	10.4065	-1.2822	0.0120987	D21-biased	6.02171	3.92158	0	9.60682	6.0419	10.4329	17.217	9.88211	18.5069	14.4147	12.8972	15.9351
GJD2	31.5667	-1.43312	0.0126546	D21-biased	37.1339	15.6863	9.686	5.33712	17.2626	17.0721	49.8387	19.7642	68.4754	37.7	48.6126	52.2316
F9	3.82504	-2.25511	0.0128829	D21-biased	2.00724	1.96079	1.21075	0	1.72626	0.948448	10.8739	8.7841	3.70137	2.21764	8.92884	3.54113
LOC121110678	4.76543	-1.72227	0.013383	D21-biased	3.01086	1.96079	3.63225	3.20227	0.863128	0.948448	7.24926	8.7841	4.62671	9.9794	4.96047	7.96753
LHFPL5	40.5242	-1.2744	0.0137866	D21-biased	46.1664	16.6667	21.7935	34.1576	6.90502	17.0721	77.9295	63.6847	55.5206	39.9176	51.5889	54.8875
SOSTDC1	11.3982	-1.28638	0.0140327	D21-biased	6.02171	6.86277	0	4.2697	9.49441	12.3298	17.217	16.4702	22.2082	11.0882	14.8814	15.9351
AQP1	424.796	-1.43286	0.0140327	D21-biased	366.321	203.922	75.0665	229.496	200.246	302.555	1144.48	276.699	407.151	423.57	561.525	906.528
MAPK10	12.1088	-1.16265	0.015649	D21-biased	12.0434	12.7451	6.05375	4.2697	5.17877	4.74224	15.4047	9.88211	20.3575	15.5235	17.8577	21.2468
ANGPTL4	215.194	-1.4154	0.015649	D21-biased	177.64	71.5689	46.0085	135.563	104.438	168.824	329.841	120.781	280.379	207.35	318.462	621.468
HFM1	10.2946	-1.2928	0.0156796	D21-biased	6.02171	11.7648	3.63225	3.20227	4.31564	6.63913	17.217	14.2742	15.7308	18.85	5.95256	15.9351
FIGNL2	13.8725	-1.20323	0.015943	D21-biased	9.03257	7.84317	8.47525	6.40455	14.6732	3.79379	28.0909	14.2742	10.1788	19.9588	19.8419	23.9026
PLIN2	3320.37	-1.09875	0.0164923	D21-biased	2414.71	1979.42	1647.83	2510.58	1769.41	2360.69	2676.79	2846.05	3334.94	5057.34	3422.72	9823.97
MYO7A	58.8977	-1.22463	0.0167242	D21-biased	16.0579	25.4903	18.1613	82.1917	31.9357	37.9379	89.7096	83.4489	80.5048	79.8352	102.186	59.3139
CFH	3917.02	-1.50231	0.0172036	D21-biased	4322.58	561.767	822.1	2740.08	1026.26	2790.33	5956.17	5691	5333.68	4675.9	6338.48	6745.84
SLC27A6	48.0754	-1.19853	0.0175064	D21-biased	41.1484	10.7844	9.686	44.8318	27.6201	40.7832	77.9295	62.5867	62.9233	52.1146	61.5098	84.987
LOC418543	4.76933	-1.88766	0.0182052	D21-biased	4.01447	2.94119	1.21075	2.13485	0.863128	0.948448	3.62463	9.88211	6.4774	13.3059	2.97628	8.85281
LRRC46	2.30748	-3.0247	0.0188166	D21-biased	0	0.980396	0	1.06742	0	0.948448	2.71847	5.49006	5.55206	2.21764	6.94465	1.77056
FABP9	3.49072	-2.33431	0.0188945	D21-biased	1.00362	0	1.21075	1.06742	2.58938	0.948448	7.24926	10.9801	8.32808	1.10882	2.97628	4.42641
ETNK2	21.3853	-1.17601	0.0191294	D21-biased	18.0651	13.7255	7.2645	4.2697	11.2207	23.7112	34.434	26.3523	42.5658	32.1558	19.8419	23.0173
PRDM8	101.386	-1.38271	0.0195641	D21-biased	67.2424	59.8042	95.6493	33.0902	43.1564	38.8864	174.888	110.899	158.234	37.7	275.802	121.284
PTCH2	15.8134	-1.08975	0.0195837	D21-biased	9.03257	7.84317	3.63225	10.6742	12.9469	16.1236	21.7478	17.5682	21.2829	16.6323	16.8656	35.4113
TMEM163	5.10715	-4.28318	0.0197149	D21-biased	0	0	0	0	0	2.84534	9.96773	23.0583	19.4322	3.32647	0	2.65584
GRIA1	32.6191	-1.62639	0.019909	D21-biased	16.0579	27.4511	18.1613	7.47197	7.76815	18.969	74.3049	12.0781	29.611	53.2235	96.233	30.0996
GABRB2	31.6246	-2.65185	0.0202645	D21-biased	12.0434	2.94119	29.058	2.13485	2.58938	3.79379	52.5571	129.565	15.7308	12.197	107.146	9.7381
LOC121108090	1.23786	-3.14697	0.0204228	D21-biased	0	0.980396	0	0	0	0	0.906157	3.29404	3.70137	2.21764	1.98419	1.77056
PROCR	87.8621	-1.0482	0.0209006	D21-biased	34.123	68.6277	23.0043	55.5061	104.438	56.9069	144.985	125.173	143.428	109.773	105.162	83.2165
ELN	2279.62	-1.13937	0.0209006	D21-biased	853.076	899.023	1121.15	2519.12	1756.47	1392.32	5378.04	1846.86	2586.33	1943.77	3914.8	3144.52
SQLE	106.651	-1.47257	0.0209006	D21-biased	61.2207	30.3923	29.058	60.8432	48.3352	109.071	108.739	72.4688	125.847	106.447	145.838	381.556
LOC121107526	3.07015	-3.51625	0.0219491	D21-biased	1.00362	0	0	0	0.863128	0.948448	5.43694	1.09801	0.925343	7.76176	1.98419	16.8203
PRIMA1	19.3535	-1.2415	0.0219636	D21-biased	10.0362	11.7648	9.686	16.0114	8.63128	13.2783	51.651	15.3722	19.4322	12.197	28.7707	35.4113
LOC121110925	47.818	-1.14822	0.0226138	D21-biased	48.1737	45.0982	27.8473	14.9439	21.5782	20.8658	100.583	69.1748	91.6089	48.7882	42.66	42.4935
NMRK2	2235.71	-1.05669	0.0230302	D21-biased	1291.66	613.728	1208.33	1998.22	933.905	2664.19	2100.47	3335.76	2817.67	3753.36	3241.17	2870.08
BMP4	443.341	-1.08854	0.0233275	D21-biased	111.402	365.688	157.398	426.97	397.902	241.854	611.656	574.26	518.192	548.867	451.402	914.496
SMPX	750.768	-1.10927	0.0235734	D21-biased	497.795	292.158	876.583	331.969	496.299	359.462	1699.95	909.154	584.817	821.637	712.323	1427.07
GLRA4	8.62467	-1.16649	0.0241422	D21-biased	7.02533	7.84317	6.05375	2.13485	4.31564	4.74224	9.96773	12.0781	12.9548	7.76176	10.913	17.7056
GFI1B	11.3799	-1.36892	0.0267204	D21-biased	5.01809	2.94119	4.843	3.20227	12.9469	8.53603	18.1231	16.4702	20.3575	19.9588	18.8498	5.31169
SCN5A	41.8795	-1.4989	0.0268726	D21-biased	18.0651	45.0982	26.6365	24.5508	7.76815	9.48448	17.217	55.9986	58.2966	74.2911	103.178	61.9697
LOC121107288	1.81669	-3.13816	0.0269889	D21-biased	1.00362	0	1.21075	0	0	0	0.906157	6.58807	0.925343	4.43529	4.96047	1.77056
MYH13	69.4856	-1.61297	0.0271642	D21-biased	49.1773	27.4511	41.1655	37.3598	17.2626	33.1957	148.61	172.388	36.0884	51.0058	194.45	25.6732
SLC10A4	12.086	-1.17236	0.0277521	D21-biased	9.03257	3.92158	16.9505	5.33712	4.31564	5.69069	11.78	23.0583	12.9548	21.0676	15.8735	15.0498
LOC101748245	43.4693	-2.11841	0.0277708	D21-biased	23.0832	11.7648	2.4215	2.13485	29.3464	28.4534	22.6539	61.4887	134.175	28.8294	141.869	35.4113
TCERG1L	7.48262	-1.44319	0.0282819	D21-biased	8.02895	1.96079	3.63225	4.2697	0.863128	5.69069	8.15542	8.7841	9.25343	8.87058	9.92093	20.3615
LOC101749016	57.2768	-1.12547	0.0283706	D21-biased	20.0724	68.6277	35.1118	23.4833	37.1145	31.2988	105.114	84.5469	57.3712	97.5764	94.2489	32.7554
LOC776463	142.625	-1.99806	0.0283787	D21-biased	9.03257	90.1964	49.6408	55.5061	89.7653	48.3708	57.0879	389.794	66.6247	65.4205	357.154	432.903
LOC121113120	8.82998	-2.50001	0.029479	D21-biased	9.03257	0	0	3.20227	2.58938	0.948448	9.96773	31.8424	4.62671	14.4147	25.7944	3.54113
TRIM27.1	21.4229	-1.65574	0.0299064	D21-biased	3.01086	4.90198	12.1075	3.20227	24.1676	14.2267	52.5571	18.6662	37.9391	25.5029	46.6284	14.1645
TMEM8C	101.32	-1.40608	0.029907	D21-biased	98.3546	67.6473	10.8968	20.2811	69.9134	65.4429	111.457	135.055	218.381	131.95	95.241	191.221
RNF165	125.67	-1.16435	0.030168	D21-biased	130.47	91.1768	16.9505	53.3712	75.0921	97.6901	171.264	119.683	196.173	140.82	190.482	224.861
ATP10B	1.22396	-3.14283	0.0302199	D21-biased	0	0.980396	0	0	0	0	2.71847	5.49006	1.85069	0	0.992093	2.65584
LOC121110094	2.91129	-2.96038	0.0302898	D21-biased	2.00724	0	0	0	0.863128	0.948448	2.71847	8.7841	2.77603	8.87058	0	7.96753
GATM	4215.39	-1.2116	0.0321104	D21-biased	2848.27	5185.31	2996.61	1510.41	1333.53	1380.94	5197.72	7015.2	6041.56	9625.69	4273.94	3175.5
LOC124418371	2.07411	-2.84209	0.0321104	D21-biased	1.00362	0	0	1.06742	0	0.948448	1.81231	5.49006	4.62671	2.21764	5.95256	1.77056
MYO1A	128.842	-1.00495	0.0325798	D21-biased	96.3474	83.3337	44.7978	113.147	108.754	67.3398	240.132	243.759	112.892	166.323	75.3991	193.877
ELF3	6.0549	-4.01618	0.0325798	D21-biased	0	0	2.4215	1.06742	0	0.948448	1.81231	2.19602	5.55206	5.54411	0	53.1169
LOC121106434	4.53942	-1.64182	0.03318	D21-biased	2.00724	0	3.63225	4.2697	0.863128	2.84534	9.06157	7.68609	2.77603	4.43529	8.92884	7.96753
LOC421356	5.57223	-1.42916	0.0334836	D21-biased	3.01086	0.980396	7.2645	1.06742	5.17877	0.948448	9.96773	6.58807	10.1788	7.76176	5.95256	7.96753
LOC112530142	1.12307	-3.02843	0.0346114	D21-biased	0	0.980396	0	0	0	0	0.906157	1.09801	4.62671	2.21764	0.992093	2.65584
PROCA1	917.133	-1.15999	0.0350452	D21-biased	862.108	290.197	346.275	387.475	438.469	1077.44	647.902	1275.89	1152.98	2089.02	1198.45	1239.39
LOC112532541	1.61284	-3.5988	0.0355201	D21-biased	0	0	0	0	0.863128	0	4.53079	0	8.32808	0	2.97628	2.65584
CCDC92B	289.411	-1.072	0.0373464	D21-biased	183.662	115.687	240.939	214.552	98.3966	266.514	382.398	589.633	347.929	261.682	596.248	175.286
NSDHL	23.2673	-1.03617	0.0374329	D21-biased	20.0724	11.7648	7.2645	7.47197	21.5782	22.7627	19.9355	26.3523	40.7151	24.3941	31.747	45.1494
DMRT1	2.0119	-2.78418	0.0377523	D21-biased	0	0	1.21075	0	0.863128	0.948448	4.53079	5.49006	0.925343	4.43529	3.96837	1.77056
FMO4	5.1482	-1.71274	0.037828	D21-biased	2.00724	0.980396	3.63225	4.2697	0	3.79379	8.15542	4.39205	5.55206	16.6323	7.93675	4.42641
LOC112531580	1.07389	-2.92511	0.0381934	D21-biased	0	0	0	0	0	0.948448	1.81231	2.19602	1.85069	2.21764	2.97628	0.885281
BEND4	8.1482	-1.17077	0.0382409	D21-biased	6.02171	4.90198	4.843	7.47197	3.45251	3.79379	14.4985	3.29404	13.8801	13.3059	9.92093	12.3939
ELOVL1	1984.76	-1.34387	0.0382409	D21-biased	1150.15	966.67	871.74	1291.58	1061.65	1389.48	1456.19	1238.56	1536.99	3299.86	1713.35	7840.94
ERBB3	34.0083	-1.09738	0.0382784	D21-biased	40.1447	30.3923	12.1075	11.7417	15.5363	19.9174	60.7125	27.4503	33.3123	56.5499	34.7233	65.5108
TRHDE	8.328	-1.61272	0.0382784	D21-biased	2.00724	2.94119	3.63225	0	2.58938	13.2783	13.5924	9.88211	8.32808	12.197	12.8972	18.5909
LOC124417826	2.00531	-2.82993	0.0384397	D21-biased	1.00362	0.980396	0	0	0.863128	0	6.3431	5.49006	4.62671	1.10882	0.992093	2.65584
PROKR1	327.336	-1.33154	0.039602	D21-biased	243.879	414.708	107.757	140.9	133.785	75.8758	972.307	348.07	444.165	412.482	364.098	270.011
LOC107053458	5.39872	-1.60964	0.039602	D21-biased	4.01447	1.96079	2.4215	2.13485	2.58938	2.84534	2.71847	8.7841	15.7308	8.87058	2.97628	9.7381
GDF11	19.1197	-1.08164	0.0400383	D21-biased	12.0434	8.82356	7.2645	9.60682	15.5363	19.9174	13.5924	21.9602	24.9843	29.9382	18.8498	46.9199
PADI2	9.45416	-1.09385	0.0403601	D21-biased	6.02171	7.84317	7.2645	2.13485	6.0419	6.63913	12.6862	19.7642	12.9548	15.5235	5.95256	10.6234
LOC416146	16.5608	-1.20878	0.0406818	D21-biased	14.0507	16.6667	6.05375	4.2697	10.3575	8.53603	40.7771	15.3722	15.7308	15.5235	16.8656	34.526
NECAB2	50.2979	-1.08597	0.0410979	D21-biased	32.1158	37.255	42.3763	24.5508	26.757	30.3503	74.3049	84.5469	33.3123	46.5705	136.909	34.526
KCNE3	107.914	-1.42265	0.0410979	D21-biased	55.199	48.0394	21.7935	163.316	27.6201	36.041	160.39	90.037	88.8329	212.894	184.529	206.271
LOC121111357	1.05493	-2.91824	0.0410979	D21-biased	0	0.980396	0	0	0	0	2.71847	2.19602	2.77603	2.21764	0	1.77056
DLK1	93.1675	-1.10694	0.041311	D21-biased	59.2135	74.5101	33.901	49.1015	69.9134	67.3398	173.982	194.348	114.742	57.6588	174.608	48.6905
MYL4	5.00125	-2.08932	0.0416015	D21-biased	0	0.980396	0	0	5.17877	4.74224	2.71847	10.9801	5.55206	7.76176	7.93675	14.1645
LOC101748814	6.27507	-1.73565	0.0428715	D21-biased	1.00362	0.980396	1.21075	2.13485	6.90502	4.74224	17.217	15.3722	4.62671	3.32647	8.92884	8.85281
LOC112530514	4.18192	-2.24237	0.0436034	D21-biased	1.00362	0.980396	0	2.13485	4.31564	0	3.62463	15.3722	6.4774	5.54411	0.992093	9.7381
RYR2	16.4033	-1.33559	0.0437015	D21-biased	18.0651	6.86277	8.47525	11.7417	3.45251	7.58758	17.217	29.6463	12.9548	12.197	20.834	47.8052
LOC101750312	9.44036	-1.64666	0.0437015	D21-biased	8.02895	8.82356	1.21075	0	5.17877	3.79379	19.0293	29.6463	12.0295	7.76176	8.92884	8.85281
GHSR	3.55152	-1.87758	0.0438957	D21-biased	2.00724	1.96079	1.21075	3.20227	0.863128	0	7.24926	3.29404	0.925343	8.87058	5.95256	7.08225
MIR1618	13.8339	-1.00872	0.0446105	D21-biased	7.02533	16.6667	8.47525	8.53939	8.63128	5.69069	27.1847	17.5682	9.25343	23.2853	16.8656	16.8203
FSCN2	12.6037	-1.34901	0.0446863	D21-biased	6.02171	7.84317	13.3183	4.2697	7.76815	3.79379	19.9355	13.1761	9.25343	24.3941	6.94465	34.526
LOC121107518	2.08203	-2.43088	0.0451593	D21-biased	0	0.980396	0	0	1.72626	0.948448	5.43694	5.49006	2.77603	1.10882	2.97628	3.54113
MTTP	23.4009	-1.4202	0.0453787	D21-biased	12.0434	10.7844	21.7935	12.8091	5.17877	14.2267	16.3108	64.7827	23.1336	12.197	23.8102	63.7403
LOC428593	3.02249	-2.27777	0.0456016	D21-biased	1.00362	0.980396	3.63225	0	0.863128	0	7.24926	10.9801	3.70137	3.32647	0.992093	3.54113
LOC107052239	1.38654	-2.75923	0.0456016	D21-biased	1.00362	0	0	1.06742	0	0	1.81231	2.19602	3.70137	2.21764	1.98419	2.65584
MIR7-1	4.13269	-1.50144	0.0464794	D21-biased	4.01447	1.96079	1.21075	3.20227	0.863128	1.8969	7.24926	4.39205	5.55206	5.54411	3.96837	9.7381
MYC	287.447	-1.15231	0.0474504	D21-biased	178.644	123.53	175.559	277.53	147.595	167.875	243.756	239.367	240.589	396.958	262.905	995.056
LOC768391	2.73282	-2.86868	0.0477056	D21-biased	0	1.96079	0	0	1.72626	0	2.71847	10.9801	0.925343	6.65293	6.94465	0.885281
ASL1	3.39585	-1.80724	0.0479169	D21-biased	0	1.96079	1.21075	3.20227	2.58938	0	4.53079	8.7841	7.40274	5.54411	1.98419	3.54113
LOC101748207	70.7202	3.04133	4.00652e-21	D42-biased	134.485	148.04	162.241	97.1356	69.9134	145.112	16.3108	12.0781	24.0589	16.6323	12.8972	9.7381
SCN2B	306.285	1.42188	1.67385e-20	D42-biased	471.701	541.179	332.956	410.958	469.542	449.564	205.698	169.094	149.906	167.432	149.806	157.58
IFI6	421.08	4.31533	3.71732e-18	D42-biased	515.86	600.002	665.913	481.408	473.857	2074.25	53.4633	43.9205	44.4165	25.5029	57.5414	16.8203
LOC107055361	1045.22	3.22608	3.71732e-18	D42-biased	1130.07	1581.38	1663.57	1587.26	1434.52	3935.11	189.387	191.054	193.397	109.773	307.549	219.55
SMIM11	1508.57	1.02785	3.3321e-14	D42-biased	2169.82	1984.32	2606.75	1738.83	1743.52	1903.53	911.594	1054.09	1084.5	943.608	1065.51	896.79
LY6E	3509.86	2.46681	1.97512e-13	D42-biased	3912.1	4970.61	3871.98	5789.71	5361.75	11760.8	1180.72	1006.88	1211.27	667.511	1333.37	1051.71
TAPBP	924.117	1.4388	2.23973e-13	D42-biased	898.239	1379.42	1035.19	1658.78	1462.14	1667.37	521.947	441.401	536.699	459.052	563.509	465.658
MX1	1203.85	4.35444	1.50766e-12	D42-biased	1402.05	1064.71	1949.31	1986.48	882.117	6488.33	104.208	114.193	93.4596	33.2647	235.126	92.9546
SERPINB1	33.7481	3.61702	3.90369e-12	D42-biased	45.1628	78.4317	21.7935	80.0568	39.7039	109.071	4.53079	6.58807	6.4774	5.54411	4.96047	2.65584
SAMD9L	429.417	3.8235	8.01422e-12	D42-biased	542.958	406.864	710.71	650.061	511.835	1990.79	50.7448	59.2927	45.3418	13.3059	109.13	61.9697
LOC100858381	149.297	2.78053	9.39508e-12	D42-biased	135.488	193.138	296.634	235.901	180.394	522.595	40.7771	47.2145	46.2671	17.7412	42.66	32.7554
IFIT5	2066.92	3.95352	2.33342e-11	D42-biased	2291.26	2336.28	4110.5	2368.61	2108.62	10083.9	218.384	285.483	191.546	68.747	538.707	200.959
CCL19	76.1106	5.59179	2.88211e-11	D42-biased	21.076	79.4121	105.335	337.306	40.567	311.091	6.3431	2.19602	0.925343	4.43529	1.98419	2.65584
LOC416147	236.946	2.15761	2.88211e-11	D42-biased	304.096	328.433	256.679	367.194	359.924	706.593	87.8973	75.7628	83.2808	56.5499	131.948	84.987
LOC417192	26.3883	2.85299	3.5291e-11	D42-biased	34.123	27.4511	43.587	48.0341	54.3771	71.1336	11.78	2.19602	7.40274	3.32647	7.93675	5.31169
RNF213	2395.81	2.66549	3.5291e-11	D42-biased	2672.64	3675.5	3959.15	2909.8	2773.23	8845.22	714.052	643.435	515.416	340.408	981.18	719.734
LOC418667	178.407	2.64943	6.39302e-11	D42-biased	120.434	525.492	238.518	227.361	373.734	361.359	43.4955	40.6264	78.6541	29.9382	52.5809	48.6905
TAP2	898.132	1.63552	1.37542e-10	D42-biased	825.978	1150.98	1267.66	1803.95	1211.83	1893.1	422.269	343.678	530.221	451.291	519.857	356.768
B2M	13607.7	1.20349	3.91057e-10	D42-biased	13415.4	18974.6	16474.7	21494.7	21631.7	21863.6	9695.88	7310.56	9723.5	6950.1	9174.88	6582.95
BF2	6987.08	1.60416	5.47271e-10	D42-biased	6697.15	12472.6	6793.52	13166.7	11857.7	12105	4127.55	3234.74	3929.01	2338.51	3522.92	3599.55
CERS1	471.172	1.12056	6.04691e-10	D42-biased	466.683	672.552	870.53	661.803	627.494	573.811	267.316	362.344	307.214	288.294	296.636	259.387
C1S	1779.32	2.146	8.09527e-10	D42-biased	2169.82	2471.58	2086.12	2324.85	2482.36	5882.27	511.979	622.573	751.378	414.7	780.777	853.411
OASL	1840.58	3.43222	2.82312e-09	D42-biased	1610.81	1779.42	3646.78	2866.03	1642.53	8668.81	268.223	373.324	212.829	110.882	591.288	316.045
SLC25A29	1015.61	1.67806	2.89437e-09	D42-biased	1863.72	1332.36	1109.05	1717.49	877.801	2385.35	512.885	536.928	427.508	382.544	457.355	584.286
PLACL2	75.0635	3.24772	3.26791e-09	D42-biased	32.1158	140.197	56.9053	195.339	147.595	242.803	12.6862	17.5682	8.32808	12.197	12.8972	22.132
USP41	571.342	2.49372	3.70328e-09	D42-biased	657.37	619.61	885.059	834.726	582.611	2243.08	154.047	166.898	136.951	119.753	263.897	192.106
ZP1	157.693	3.60726	1.0219e-08	D42-biased	50.1809	587.257	82.331	499.555	332.304	197.277	22.6539	15.3722	26.8349	27.7206	19.8419	30.9849
CMPK2	681.057	3.58564	1.22643e-08	D42-biased	806.909	589.218	1331.83	788.826	579.159	3448.56	98.7711	72.4688	84.2062	33.2647	234.134	105.348
LYGL	99.1905	3.14711	1.31688e-08	D42-biased	70.2533	96.0788	214.303	169.72	81.134	438.183	22.6539	15.3722	18.5069	14.4147	33.7312	15.9351
GZMK	32.5763	3.0343	1.40279e-08	D42-biased	34.123	25.4903	31.4795	91.7985	69.9134	95.7932	6.3431	6.58807	7.40274	2.21764	10.913	8.85281
GDF3	162.504	1.12885	1.50483e-08	D42-biased	159.575	230.393	306.32	245.508	185.573	211.504	100.583	121.879	100.862	89.8146	96.233	101.807
MOV10	520.571	2.14227	1.84089e-08	D42-biased	481.737	555.885	791.831	772.815	755.237	1735.66	202.073	205.328	170.263	124.188	282.747	169.089
LOC101750271	27.0059	3.26344	2.38352e-08	D42-biased	40.1447	51.961	8.47525	52.3038	48.3352	91.9994	5.43694	5.49006	2.77603	7.76176	4.96047	4.42641
PTPN22	55.8162	1.58394	2.60569e-08	D42-biased	53.1918	75.4905	69.0128	97.1356	94.9441	112.865	28.0909	19.7642	33.3123	19.9588	37.6995	28.329
STAT1	2719.81	1.92508	2.7889e-08	D42-biased	2938.59	2956.87	3908.3	4263.29	2711.95	9055.78	1110.95	1191.34	1069.7	974.655	1287.74	1168.57
LOC415756	131.352	2.29601	3.11149e-08	D42-biased	134.485	151.961	246.993	184.664	137.237	454.306	45.3079	48.3125	57.3712	28.8294	57.5414	29.2143
FYB1	286.664	1.29331	3.1666e-08	D42-biased	300.082	382.354	265.154	512.364	417.754	565.275	154.047	165.8	159.159	151.909	168.656	197.418
TRANK1	1117.1	1.83685	3.21437e-08	D42-biased	1411.09	1175.49	1985.63	1442.09	1078.05	3381.22	508.354	516.066	451.567	372.564	587.319	495.758
DDX60	105.306	2.81082	3.28075e-08	D42-biased	62.2243	151.961	220.357	97.1356	130.332	443.873	21.7478	35.1364	21.2829	25.5029	25.7944	28.329
SELPLG	101.47	1.65607	3.28075e-08	D42-biased	97.351	150.981	90.8063	190.002	165.721	229.524	48.0263	49.4105	48.1178	35.4823	55.5572	56.658
EPSTI1	133.891	2.6115	5.01243e-08	D42-biased	149.539	173.53	208.249	155.844	187.299	506.471	41.6832	42.8225	34.2377	11.0882	60.5177	35.4113
TAP1	383.705	1.93993	6.53428e-08	D42-biased	332.198	463.727	382.597	831.523	518.74	1123.91	172.17	124.075	173.039	138.603	184.529	159.351
GBP4L	153.013	2.14644	7.11729e-08	D42-biased	108.391	285.295	165.873	281.8	245.128	410.678	50.7448	71.3708	30.5363	83.1617	45.6363	57.5433
IFIH1	425.873	1.78489	7.60891e-08	D42-biased	503.816	444.119	663.491	589.218	421.207	1339.21	192.105	194.348	203.575	171.867	203.379	184.139
TMPRSS2	17.1924	4.67009	7.85712e-08	D42-biased	15.0543	27.4511	24.215	21.3485	14.6732	95.7932	1.81231	1.09801	0	1.10882	1.98419	1.77056
LOC769044	50.8076	2.73096	9.75208e-08	D42-biased	39.1411	60.7846	67.802	150.507	93.2178	118.556	8.15542	8.7841	17.5815	6.65293	28.7707	9.7381
BATF3	24.3564	2.12301	1.01424e-07	D42-biased	35.1266	28.4315	21.7935	48.0341	50.0614	54.0615	12.6862	10.9801	10.1788	9.9794	2.97628	7.96753
DHX58	284.921	1.58189	1.40877e-07	D42-biased	255.923	369.609	439.502	375.733	353.019	769.191	160.39	153.722	160.084	115.318	148.814	117.742
GBP1	1510.53	1.67808	1.69391e-07	D42-biased	1436.18	1892.16	1559.45	2923.67	1814.3	4184.55	656.964	655.513	661.62	769.523	897.844	674.584
LOC422513	1285.57	1.9387	1.71231e-07	D42-biased	1406.07	1360.79	2502.62	1370.57	1396.54	4198.78	521.947	523.752	509.864	428.005	702.402	505.496
PARP12	514.05	1.26788	2.11289e-07	D42-biased	606.186	568.63	642.908	754.669	592.106	1194.1	318.061	329.404	295.184	237.288	351.201	278.864
TARP	201.695	1.87669	2.50479e-07	D42-biased	205.742	309.805	181.613	341.576	540.318	323.421	75.2111	61.4887	119.369	56.5499	122.027	83.2165
BF1	4237.13	1.53517	3.39014e-07	D42-biased	3137.31	6799.05	5787.39	7750.57	6016	8312.2	2111.35	1304.44	2698.3	2389.51	2604.24	1935.23
P2RX7	153.215	1.98251	3.71683e-07	D42-biased	106.384	217.648	180.402	259.384	231.318	472.327	72.4926	54.9006	74.9528	42.1352	74.407	52.2316
LOC418423	14.1652	2.65891	4.55492e-07	D42-biased	9.03257	30.3923	16.9505	28.8205	28.4832	33.1957	7.24926	2.19602	3.70137	4.43529	1.98419	3.54113
LGALS2	59.7672	2.10376	4.9962e-07	D42-biased	44.1592	113.726	101.703	76.8545	107.028	138.473	11.78	14.2742	30.5363	17.7412	39.6837	21.2468
PMLL	168.066	1.9079	5.20491e-07	D42-biased	157.568	173.53	278.473	208.148	212.33	562.429	64.3372	69.1748	57.3712	66.5293	78.3754	88.5281
MPEG1	1244.5	2.17391	5.28256e-07	D42-biased	1115.02	1578.44	1003.71	3230.03	2322.68	2975.28	395.085	378.814	409.001	223.982	679.584	622.353
LOC121108499	77.5072	1.41115	5.63008e-07	D42-biased	76.275	121.569	73.8558	140.9	129.469	133.731	28.0909	46.1165	49.0432	34.3735	42.66	54.0022
PARP14	1745.68	1.70827	5.95705e-07	D42-biased	2260.15	1774.52	1977.16	2777.44	2066.33	5184.21	879.879	887.194	758.781	500.079	973.244	909.184
ZNFX1	1181.77	1.92892	6.11271e-07	D42-biased	1157.17	1322.55	1570.34	2275.75	1423.3	3482.7	405.052	488.615	420.106	277.206	719.268	639.173
CIITA	166.564	1.83197	1.16365e-06	D42-biased	197.713	154.903	198.563	293.542	270.159	445.77	96.9588	83.4489	100.862	39.9176	66.4702	50.461
LOC419545	25.7889	2.15433	1.32545e-06	D42-biased	22.0796	31.3727	26.6365	67.2477	48.3352	56.9069	8.15542	10.9801	9.25343	5.54411	15.8735	7.08225
NMI	664.363	1.26491	1.32545e-06	D42-biased	923.329	687.258	840.261	924.389	687.05	1567.78	401.428	371.128	383.092	300.491	460.331	425.82
HCLS1	249.497	1.64399	1.6244e-06	D42-biased	208.753	381.374	221.567	596.69	384.092	476.121	112.364	110.899	125.847	83.1617	124.012	169.089
PLD4	35.3682	2.3262	1.73797e-06	D42-biased	29.1049	67.6473	65.3805	45.8992	56.9665	89.1541	3.62463	8.7841	21.2829	5.54411	16.8656	14.1645
ANKRD66	41.0047	1.28685	2.1658e-06	D42-biased	53.1918	61.7649	66.5913	80.0568	50.9246	36.9895	30.8093	23.0583	19.4322	24.3941	21.8261	23.0173
RSAD2	425.974	3.77314	2.22383e-06	D42-biased	268.97	314.707	946.807	307.418	245.992	2679.36	37.1524	48.3125	46.2671	32.1558	151.79	32.7554
DTX3L	360.844	1.33094	2.65997e-06	D42-biased	437.578	419.609	431.027	470.734	453.142	886.799	208.416	202.034	198.023	134.168	221.237	267.355
LOC423731	233.219	1.20256	2.94089e-06	D42-biased	321.158	339.217	455.242	256.182	276.201	302.555	94.2404	170.192	141.577	144.147	193.458	104.463
SLBP	44.8093	2.35449	3.80732e-06	D42-biased	35.1266	73.5297	79.9095	48.0341	40.567	172.617	13.5924	8.7841	14.8055	16.6323	20.834	13.2792
LOC420107	11.1838	4.04126	3.81304e-06	D42-biased	8.02895	20.5883	29.058	9.60682	12.0838	47.4224	1.81231	1.09801	1.85069	0	0	2.65584
DMB2	279.656	1.61336	4.01144e-06	D42-biased	291.049	324.511	230.043	710.905	434.153	538.718	141.361	137.252	149.906	87.597	177.585	132.792
BLK	81.8259	1.69625	4.79477e-06	D42-biased	45.1628	156.863	113.811	129.158	150.184	155.545	38.9648	34.0384	34.2377	26.6117	40.6758	56.658
LIPI	15.3893	2.92228	5.36512e-06	D42-biased	10.0362	32.3531	21.7935	51.2364	15.5363	32.2472	4.53079	5.49006	6.4774	1.10882	2.97628	0.885281
IL7	30.2392	1.31976	6.05318e-06	D42-biased	40.1447	55.8826	42.3763	33.0902	39.7039	48.3708	21.7478	13.1761	19.4322	9.9794	24.8023	14.1645
LOC112533211	14.3327	3.41048	9.74377e-06	D42-biased	13.047	27.4511	8.47525	49.1015	26.757	32.2472	2.71847	4.39205	1.85069	0	5.95256	0
CCL5	17.8984	2.0451	9.95661e-06	D42-biased	17.0615	23.5295	14.529	41.6295	37.1145	38.8864	6.3431	4.39205	10.1788	7.76176	8.92884	4.42641
FAM26F	12.8899	3.74279	1.06334e-05	D42-biased	12.0434	10.7844	13.3183	33.0902	12.0838	62.5975	0	2.19602	3.70137	1.10882	1.98419	1.77056
XCL1	29.3822	1.97299	1.06334e-05	D42-biased	44.1592	44.1178	21.7935	71.5174	51.7877	47.4224	5.43694	5.49006	13.8801	15.5235	20.834	10.6234
BCO1	192.651	1.20929	1.13377e-05	D42-biased	197.713	240.197	271.208	283.935	219.235	402.142	119.613	126.271	100.862	69.8558	132.94	147.842
GZMA	23.7209	3.85447	1.1535e-05	D42-biased	11.0398	21.5687	6.05375	106.742	33.662	87.2572	2.71847	1.09801	5.55206	3.32647	2.97628	2.65584
P2RY10	74.1557	1.77429	1.67903e-05	D42-biased	51.1845	155.883	84.7525	131.293	134.648	130.886	22.6539	27.4503	41.6404	19.9588	58.5335	30.9849
ART1L1	75.7876	1.36072	1.84517e-05	D42-biased	79.2859	129.412	128.34	91.7985	81.9972	143.216	38.0586	60.3907	49.0432	41.0264	45.6363	21.2468
PATL2	36.343	2.03998	2.16239e-05	D42-biased	35.1266	53.9218	84.7525	24.5508	47.472	105.278	12.6862	14.2742	15.7308	6.65293	18.8498	16.8203
LOC124416954	66.3281	1.95755	2.16239e-05	D42-biased	117.423	131.373	55.6945	108.877	57.8296	162.185	20.8416	21.9602	19.4322	19.9588	22.8181	57.5433
C10H15ORF48	185.363	1.74633	2.4763e-05	D42-biased	129.467	250.981	176.77	419.498	296.916	440.08	121.425	81.2529	74.0274	54.3323	114.091	65.5108
C3H8ORF80	88.9045	2.02669	2.93701e-05	D42-biased	74.2678	105.883	107.757	188.934	116.522	263.668	26.2786	20.8622	37.9391	16.6323	58.5335	49.5758
LOC107054815	9.58937	2.40988	3.08711e-05	D42-biased	16.0579	17.6471	9.686	10.6742	15.5363	27.505	3.62463	3.29404	4.62671	1.10882	0	5.31169
LOC107054855	11.6272	2.18343	3.10914e-05	D42-biased	9.03257	16.6667	13.3183	24.5508	22.4413	28.4534	6.3431	3.29404	6.4774	2.21764	4.96047	1.77056
IFI27L2	234.985	1.63837	3.12166e-05	D42-biased	170.615	360.786	362.014	212.417	323.673	704.697	144.985	114.193	121.22	108.665	107.146	89.4134
K123	20.1657	2.60375	3.35812e-05	D42-biased	16.0579	18.6275	25.4258	53.3712	14.6732	79.6696	4.53079	4.39205	5.55206	6.65293	5.95256	7.08225
RHPN1	537.185	1.15462	3.35812e-05	D42-biased	420.516	738.238	987.972	714.107	761.279	826.098	273.66	293.169	391.42	335.973	460.331	243.452
ZC3HAV1	620.188	1.45064	3.66103e-05	D42-biased	679.45	702.944	863.265	794.164	585.201	1823.86	370.618	359.05	314.617	238.397	392.869	317.816
UMAD1	258.419	1.07669	3.66103e-05	D42-biased	307.107	267.648	369.279	282.867	580.022	295.916	162.202	209.72	160.084	164.106	149.806	152.268
ANGPT1	61.9902	1.50532	3.96051e-05	D42-biased	68.2461	49.0198	73.8558	84.3265	102.712	171.669	28.997	31.8424	37.0137	32.1558	35.7154	28.329
PLCXD1	220.203	1.25584	4.2388e-05	D42-biased	251.908	218.628	296.634	498.487	202.835	394.554	109.645	126.271	124.921	111.991	133.933	172.63
SBK3	48.7024	2.08091	4.66208e-05	D42-biased	88.3184	44.1178	66.5913	91.7985	37.1145	145.112	11.78	6.58807	24.9843	19.9588	18.8498	29.2143
NR1D1	163.669	1.61625	5.16473e-05	D42-biased	164.593	299.021	123.497	422.7	199.383	272.204	108.739	49.4105	81.4302	80.944	58.5335	103.578
LOC112530987	151.618	1.75973	5.58411e-05	D42-biased	130.47	124.51	253.047	245.508	231.318	420.162	61.6187	42.8225	86.9822	42.1352	109.13	71.7078
CCL1	30.082	1.174	5.61933e-05	D42-biased	26.0941	48.0394	35.1118	53.3712	43.1564	44.577	20.8416	19.7642	23.1336	14.4147	13.8893	18.5909
LOC107052152	13.5806	2.49947	5.76992e-05	D42-biased	15.0543	12.7451	35.1118	8.53939	22.4413	44.577	2.71847	3.29404	2.77603	5.54411	3.96837	6.19697
LOC771657	44.5262	1.35068	6.40978e-05	D42-biased	45.1628	74.5101	46.0085	51.2364	98.3966	68.2882	28.0909	19.7642	31.4617	19.9588	33.7312	17.7056
LY96	114.097	1.36373	6.84336e-05	D42-biased	92.3329	105.883	288.159	190.002	144.142	165.978	59.8064	75.7628	56.4459	56.5499	61.5098	72.5931
NLRC3	67.548	1.56696	7.08062e-05	D42-biased	77.2786	96.0788	49.6408	133.428	109.617	140.37	47.1202	34.0384	37.0137	13.3059	33.7312	38.9524
LOC121107120	8.9415	3.66531	7.21344e-05	D42-biased	11.0398	5.88238	30.2688	19.2136	19.8519	13.2783	0	0	0.925343	0	5.95256	0.885281
LOC100857706	47.6874	1.44335	8.07589e-05	D42-biased	45.1628	44.1178	58.116	100.338	66.4609	104.329	38.0586	28.5483	22.2082	19.9588	22.8181	22.132
PITPNM3	408.146	1.07062	8.47735e-05	D42-biased	468.69	538.237	693.76	319.16	668.061	629.769	249.193	275.601	326.646	260.573	293.66	174.4
TNFSF13B	44.4357	1.74113	9.56667e-05	D42-biased	35.1266	69.6081	58.116	109.945	50.0614	88.2056	27.1847	7.68609	16.6562	15.5235	26.7865	28.329
IL2RB	127.66	1.57282	0.000100333	D42-biased	97.351	165.687	89.5955	308.486	242.539	242.803	71.5864	47.2145	57.3712	63.2029	82.3437	63.7403
IRF8	749.269	1.07179	0.000100361	D42-biased	643.319	980.396	870.53	1212.59	901.969	1484.32	432.237	476.537	440.463	403.611	449.418	695.831
CD274	105.23	1.61194	0.000101207	D42-biased	119.431	125.491	116.232	143.035	90.6284	356.616	63.431	51.6066	49.9685	51.0058	46.6284	48.6905
STAT4	46.3786	1.70579	0.000102293	D42-biased	32.1158	38.2354	67.802	96.0682	69.0502	122.35	15.4047	25.2543	18.5069	24.3941	28.7707	18.5909
LOC121107627	24.4136	1.44498	0.000106453	D42-biased	18.0651	47.059	31.4795	43.7644	37.1145	36.9895	9.96773	13.1761	21.2829	9.9794	9.92093	14.1645
IRF9	118.24	1.18942	0.000129172	D42-biased	152.55	119.608	131.972	201.743	125.154	255.132	43.4955	81.2529	76.8034	74.2911	67.4623	89.4134
LOC770612	3098.72	1.13098	0.000129498	D42-biased	3009.85	4075.51	2680.6	4974.2	4033.4	6754.84	2039.76	1867.72	1778.51	1414.86	2234.19	2321.21
ASS1	461.94	1.38767	0.000132592	D42-biased	435.57	474.512	426.184	980.963	568.801	1124.86	297.22	214.112	250.768	188.5	272.826	308.963
GIMAP7L5	238.633	1.37194	0.000132592	D42-biased	302.089	396.08	211.881	408.823	226.14	520.698	149.516	157.016	147.129	64.3117	157.743	122.169
CD8A	24.8556	2.01019	0.000139155	D42-biased	16.0579	36.2747	15.7398	55.5061	62.1452	53.1131	15.4047	7.68609	6.4774	11.0882	9.92093	8.85281
TRAFD1	372.095	1.38252	0.000144323	D42-biased	446.61	355.884	509.726	463.262	365.103	1086.92	186.668	170.192	185.069	189.609	244.055	262.043
TRIM25	785.688	1.21742	0.000144623	D42-biased	1022.69	881.376	1064.25	894.501	819.109	1911.12	450.36	513.87	453.418	299.382	666.687	451.494
TOX	16.9858	2.19579	0.000151192	D42-biased	7.02533	34.3139	19.372	26.6856	33.662	46.4739	8.15542	2.19602	9.25343	4.43529	6.94465	5.31169
WFIKKN2	52.6209	2.36748	0.000173566	D42-biased	104.376	43.1374	67.802	48.0341	49.1983	216.246	22.6539	7.68609	19.4322	28.8294	17.8577	6.19697
THEMIS2	111.057	1.69501	0.000219361	D42-biased	101.365	172.55	112.6	281.8	188.162	162.185	35.3401	26.3523	40.7151	42.1352	69.4465	100.037
SH2D1B	23.9983	2.00863	0.00022687	D42-biased	13.047	49.0198	24.215	39.4947	42.2933	62.5975	8.15542	3.29404	7.40274	9.9794	17.8577	10.6234
PML	268.075	1.30075	0.000229367	D42-biased	255.923	274.511	349.907	362.924	282.243	762.552	166.733	173.486	140.652	126.406	174.608	146.957
ARRDC2	911.884	1.22476	0.000232142	D42-biased	1119.03	1121.57	1210.75	2244.79	706.902	1260.49	540.07	693.944	614.428	534.452	528.786	367.392
HSPH1	263.676	1.11217	0.000253632	D42-biased	531.918	377.452	291.791	188.934	431.564	341.441	215.665	161.408	125.847	164.106	166.672	167.318
LOC100857191	192.282	3.40542	0.000256585	D42-biased	107.387	46.0786	236.096	1227.54	97.5335	393.606	36.2463	79.0569	14.8055	14.4147	38.6916	15.9351
ACKR4	172.779	1.22802	0.000258312	D42-biased	264.955	211.766	141.658	274.328	180.394	380.327	92.428	91.135	135.1	65.4205	110.122	125.71
LOC101751989	22.5888	1.70705	0.000311311	D42-biased	18.0651	55.8826	20.5828	22.4159	56.9665	33.1957	9.06157	10.9801	12.9548	11.0882	11.9051	7.96753
ACSS1B	48.0535	1.46341	0.000311311	D42-biased	72.2605	78.4317	60.5375	57.6409	76.8184	77.7727	15.4047	27.4503	40.7151	19.9588	8.92884	40.7229
SLA	73.0035	1.21286	0.000327301	D42-biased	75.2714	97.0592	66.5913	172.923	90.6284	110.02	43.4955	34.0384	44.4165	31.047	56.5493	54.0022
BCL2L14	12.8964	2.67922	0.00034821	D42-biased	10.0362	9.80396	21.7935	43.7644	10.3575	37.9379	0.906157	2.19602	3.70137	5.54411	6.94465	1.77056
ADGRG5	26.0852	1.84726	0.000356404	D42-biased	16.0579	42.157	27.8473	61.9106	41.4301	55.9584	11.78	5.49006	17.5815	4.43529	16.8656	11.5087
PARP9	337.94	1.3994	0.00036964	D42-biased	512.849	279.413	372.911	450.453	306.41	1018.63	200.261	167.996	211.903	154.126	202.387	177.942
LOC100858953	12.47	1.83125	0.000384738	D42-biased	11.0398	26.4707	13.3183	13.8765	18.9888	33.1957	4.53079	4.39205	3.70137	4.43529	5.95256	9.7381
ITK	38.6241	1.49369	0.000420703	D42-biased	31.1122	43.1374	35.1118	91.7985	61.2821	79.6696	21.7478	20.8622	19.4322	11.0882	28.7707	19.4762
SPI1	451.338	1.21261	0.000428115	D42-biased	410.48	488.237	364.436	957.48	738.838	824.201	271.847	255.837	272.976	185.173	323.422	323.128
LOC107054724	273.271	1.1342	0.000439339	D42-biased	359.295	533.335	349.907	223.092	523.056	263.668	171.264	167.996	210.978	211.785	125.004	139.874
LOC124417243	457.319	1.51988	0.000477494	D42-biased	414.494	382.354	1024.29	450.453	914.053	883.005	265.504	178.976	177.666	330.429	329.375	137.219
GFI1	16.879	1.68152	0.000482959	D42-biased	13.047	25.4903	15.7398	33.0902	29.3464	37.9379	5.43694	4.39205	11.1041	4.43529	11.9051	10.6234
MITD1	138.541	1.27232	0.000504344	D42-biased	157.568	131.373	213.092	171.855	123.427	378.431	89.7096	97.7231	86.9822	70.9646	71.4307	69.9372
ETV7	24.9627	1.81381	0.000516541	D42-biased	15.0543	29.4119	36.3225	38.4273	43.1564	71.1336	10.8739	9.88211	6.4774	6.65293	10.913	21.2468
CSF2RB	71.4972	1.58016	0.000527562	D42-biased	80.2895	69.6081	62.959	145.17	96.6703	188.741	43.4955	24.1563	39.7897	15.5235	44.6442	46.9199
CD74	15335.2	1.18728	0.000533822	D42-biased	14236.3	19410.9	10433	32984.5	22338.6	28467.7	9824.56	7721.22	10563.7	7837.16	9689.78	10515.4
SMCHD1	723.754	1.12388	0.000537421	D42-biased	946.412	769.611	922.592	736.523	686.187	1892.15	505.636	401.872	415.479	421.352	478.189	509.037
ZC3H12D	60.423	1.17052	0.000552913	D42-biased	43.1556	113.726	96.86	97.1356	82.8603	68.2882	22.6539	32.9404	46.2671	41.0264	45.6363	34.526
LITAF	50.2872	1.35793	0.000570566	D42-biased	46.1664	81.3729	48.43	102.473	53.5139	102.432	38.0586	27.4503	16.6562	18.85	31.747	36.2965
HELZ2	762.68	2.01759	0.000581047	D42-biased	678.446	567.649	1450.48	815.512	606.779	3220.93	278.19	267.915	252.619	172.976	375.011	465.658
GNLY	94.7422	2.20739	0.000596945	D42-biased	64.2316	95.0984	46.0085	351.183	174.352	203.916	43.4955	12.0781	52.7445	33.2647	27.7786	32.7554
JAK3	105.757	1.36253	0.00060669	D42-biased	60.2171	130.393	102.914	217.755	211.466	190.638	59.8064	71.3708	49.9685	49.897	72.4228	52.2316
C1R	980.048	1.1278	0.0006331	D42-biased	823.971	1156.87	960.125	1578.72	1429.34	2119.78	618.905	523.752	741.2	402.503	621.05	784.359
ZNF831	23.435	1.24641	0.000640191	D42-biased	27.0977	23.5295	24.215	55.5061	32.7989	35.0926	17.217	10.9801	13.8801	9.9794	15.8735	15.0498
GRAPL	54.0451	1.53718	0.000650239	D42-biased	38.1375	77.4513	44.7978	145.17	93.2178	83.4634	31.7155	24.1563	13.8801	32.1558	30.7549	33.6407
EIF2AK2	493.127	1.47627	0.000672388	D42-biased	549.983	459.806	716.764	473.936	483.352	1669.27	306.281	229.485	274.827	210.676	308.541	234.6
LOC769232	97.2569	1.54322	0.000672813	D42-biased	98.3546	94.118	62.959	306.351	144.142	163.133	43.4955	43.9205	61.998	42.1352	51.5889	54.8875
LOC121110065	5.93223	2.62219	0.000674154	D42-biased	8.02895	15.6863	15.7398	7.47197	10.3575	3.79379	2.71847	2.19602	0	2.21764	2.97628	0
TLR3	187.604	1.40692	0.000727069	D42-biased	223.807	171.569	236.096	193.204	190.751	619.336	120.519	91.135	100.862	96.4675	110.122	97.381
ZAP70	55.6443	1.61807	0.000740629	D42-biased	55.199	58.8238	41.1655	153.709	109.617	85.3603	27.1847	20.8622	27.7603	13.3059	44.6442	30.0996
BANK1	31.6089	1.6499	0.000755819	D42-biased	22.0796	47.059	26.6365	51.2364	70.7765	70.1851	17.217	8.7841	24.9843	7.76176	14.8814	17.7056
STAP1	22.4198	1.45437	0.000757398	D42-biased	17.0615	34.3139	21.7935	42.697	52.6508	28.4534	9.06157	12.0781	12.0295	7.76176	17.8577	13.2792
TIMP4	408.355	1.1051	0.000877329	D42-biased	444.603	800.003	521.833	504.892	654.251	419.214	321.686	237.171	328.497	337.082	188.498	142.53
CETP	776.788	1.14208	0.00092005	D42-biased	661.385	1037.26	1209.54	833.658	1632.18	1040.45	388.741	395.284	708.813	664.185	363.106	386.868
IRF1	467.664	1.2568	0.000932891	D42-biased	437.578	539.218	417.709	803.77	558.444	1199.79	309.906	297.561	243.365	164.106	308.541	331.981
LOC121110779	3.74251	3.06773	0.00096125	D42-biased	5.01809	5.88238	4.843	7.47197	8.63128	8.53603	0.906157	0	1.85069	0	0	1.77056
SH2D2A	17.6653	1.42671	0.00104038	D42-biased	15.0543	20.5883	37.5333	23.4833	35.3883	22.7627	8.15542	6.58807	7.40274	6.65293	16.8656	11.5087
AOAH	56.2548	1.81247	0.00108229	D42-biased	43.1556	69.6081	42.3763	130.226	105.302	134.68	29.9032	41.7245	31.4617	7.76176	23.8102	15.0498
INPPL1	24.7347	1.55512	0.00108632	D42-biased	24.0868	29.4119	24.215	52.3038	48.3352	43.6286	15.4047	3.29404	14.8055	6.65293	17.8577	16.8203
TRIM10	248.607	1.08905	0.00114487	D42-biased	238.861	263.727	382.597	271.126	489.394	383.173	166.733	194.348	184.143	135.276	192.466	81.4459
REG1A	2.60192	4.33675	0.00115358	D42-biased	4.01447	8.82356	2.4215	1.06742	2.58938	11.3814	0	0	0.925343	0	0	0
SOCS1	57.3853	1.46344	0.00116393	D42-biased	49.1773	50.0002	79.9095	90.7311	69.9134	165.978	40.7771	28.5483	24.0589	16.6323	35.7154	37.1818
UBE2L6	70.9027	1.39361	0.00116393	D42-biased	71.2569	68.6277	99.2815	89.6636	77.6815	209.607	34.434	57.0966	36.0884	23.2853	46.6284	37.1818
MHCY36	13.7093	4.54824	0.00126741	D42-biased	56.2026	2.94119	2.4215	83.2591	2.58938	10.4329	1.81231	1.09801	0	0	1.98419	1.77056
PHF11	185.313	1.19853	0.00132656	D42-biased	201.727	209.805	302.688	178.26	196.793	459.997	79.7418	99.9191	110.116	92.0323	120.043	172.63
TMPRSS11F	53.3416	1.6031	0.00135859	D42-biased	101.365	74.5101	129.55	21.3485	73.3659	81.5665	38.0586	34.0384	19.4322	16.6323	30.7549	19.4762
BLEC1	28.9149	1.15283	0.00136862	D42-biased	26.0941	39.2158	26.6365	49.1015	47.472	51.2162	22.6539	16.4702	20.3575	8.87058	15.8735	23.0173
SYTL1	56.0902	1.33674	0.00149668	D42-biased	41.1484	65.6865	49.6408	91.7985	140.69	92.9479	28.0909	24.1563	29.611	28.8294	48.6126	31.8701
DRAM1	117.934	1.23268	0.00149668	D42-biased	149.539	122.55	87.174	249.777	126.017	257.978	86.9911	69.1748	65.6993	44.3529	75.3991	80.5606
LOC101748987	61.1279	1.10427	0.0015735	D42-biased	52.1882	76.4709	50.8515	122.754	103.575	94.8448	33.5278	38.4304	46.2671	25.5029	46.6284	42.4935
KRT10	5.91165	1.95609	0.00160687	D42-biased	7.02533	14.7059	6.05375	8.53939	7.76815	12.3298	1.81231	2.19602	2.77603	1.10882	3.96837	2.65584
LCP2	219.001	1.10388	0.00161962	D42-biased	224.811	188.236	198.563	451.52	311.589	419.214	148.61	121.879	141.577	96.4675	145.838	179.712
BBS5	335.2	1.25376	0.00167996	D42-biased	248.897	388.237	687.706	232.698	749.195	527.337	172.17	197.642	208.202	172.976	197.427	239.911
LOC417973	86.0677	1.87211	0.00176175	D42-biased	141.51	177.452	92.017	118.484	80.2709	202.019	23.5601	29.6463	28.6856	16.6323	19.8419	102.693
NR1D2	1370.32	1.05383	0.00176175	D42-biased	1842.64	2339.22	900.798	2261.87	1642.53	2110.3	939.685	826.803	569.086	1261.84	786.73	962.301
BLB1	902.187	1.23243	0.00178539	D42-biased	566.041	1095.1	854.79	1995.02	1190.25	1893.1	531.008	365.638	616.278	555.52	594.264	569.236
LOC422308	30.0569	1.18011	0.00180323	D42-biased	31.1122	31.3727	27.8473	52.3038	40.567	66.3913	13.5924	25.2543	12.9548	21.0676	17.8577	20.3615
LOC100858426	536.637	1.18158	0.00186431	D42-biased	650.345	765.689	1278.55	435.509	671.514	667.707	344.34	455.675	414.554	297.164	279.77	178.827
ALOX5AP	111.434	1.06173	0.00198246	D42-biased	90.3257	146.079	98.0708	192.136	178.668	199.174	81.5542	53.8026	73.1021	47.6794	86.3121	90.2987
CRTAM	18.7117	2.37582	0.00205516	D42-biased	9.03257	20.5883	13.3183	52.3038	35.3883	57.8553	1.81231	2.19602	9.25343	5.54411	3.96837	13.2792
IRF7	256.838	1.10551	0.00221368	D42-biased	274.991	252.942	343.853	331.969	283.106	617.439	140.454	166.898	121.22	113.1	235.126	200.959
MHCY11	22.0706	4.90748	0.00226141	D42-biased	68.2461	8.82356	1.21075	165.451	6.0419	6.63913	3.62463	0	3.70137	1.10882	0	0
LRRN1	42.1453	1.79389	0.00238916	D42-biased	52.1882	81.3729	77.488	100.338	69.9134	11.3814	14.4985	26.3523	18.5069	7.76176	23.8102	22.132
LOC124416942	5.06263	3.50503	0.00242657	D42-biased	2.00724	15.6863	4.843	5.33712	16.3994	11.3814	0	0	0	3.32647	0	1.77056
IKZF1	121.494	1.23627	0.00247045	D42-biased	139.503	114.706	90.8063	322.362	157.952	198.226	68.868	72.4688	54.5952	56.5499	94.2489	87.6429
RUFY4	26.1284	2.10247	0.00249245	D42-biased	11.0398	65.6865	37.5333	40.5621	45.7458	54.0615	7.24926	1.09801	16.6562	4.43529	18.8498	10.6234
LOC112532348	31.9047	1.14554	0.0025245	D42-biased	52.1882	36.2747	16.9505	50.1689	50.0614	57.8553	23.5601	17.5682	24.0589	15.5235	21.8261	16.8203
IFITM5	104.038	1.06615	0.00254256	D42-biased	101.365	132.353	99.2815	210.283	84.5866	217.195	74.3049	66.9787	58.2966	62.094	66.4702	75.2489
LOC112530278	4.88857	4.24316	0.00267341	D42-biased	13.047	22.5491	2.4215	1.06742	6.0419	10.4329	0	0	0	2.21764	0	0.885281
CXCL13	3.23108	5.15498	0.00267427	D42-biased	6.02171	1.96079	3.63225	22.4159	0	4.74224	0	0	0	0	0	0
TMEM123	418.43	1.28443	0.00268679	D42-biased	457.65	436.276	286.948	843.265	523.056	1012.94	301.75	197.642	220.232	159.67	231.158	350.571
CCL26	413.442	2.32358	0.00271258	D42-biased	270.977	808.827	165.873	1167.76	444.511	1277.56	106.02	129.565	62.9233	47.6794	113.099	366.507
EVI2B	77.3312	1.37274	0.00287011	D42-biased	49.1773	156.863	58.116	114.214	151.911	139.422	47.1202	31.8424	38.8644	29.9382	39.6837	70.8225
LOC100857714	113.603	1.1517	0.00297901	D42-biased	66.2388	196.079	110.178	168.653	202.835	196.329	80.648	57.0966	86.9822	45.4617	78.3754	74.3636
IL2RA	165.265	1.15558	0.00300966	D42-biased	184.666	152.942	164.662	350.115	156.226	360.41	77.9295	102.115	99.0117	75.3999	118.059	141.645
ARHGEF7L	15.0407	2.2441	0.00318767	D42-biased	7.02533	10.7844	31.4795	22.4159	24.1676	53.1131	1.81231	2.19602	4.62671	5.54411	12.8972	4.42641
ALDH1A1	137.604	1.81792	0.00330359	D42-biased	329.187	216.668	313.584	41.6295	255.486	129.937	26.2786	52.7046	47.1925	65.4205	62.5019	110.66
LOC121106918	18.1896	2.67798	0.00331434	D42-biased	54.1954	24.5099	0	40.5621	17.2626	52.1646	4.53079	3.29404	4.62671	5.54411	8.92884	2.65584
GPR132	12.2223	2.23335	0.0033881	D42-biased	6.02171	11.7648	10.8968	34.1576	23.3045	35.0926	2.71847	1.09801	6.4774	1.10882	6.94465	7.08225
LOC112530276	2.25855	4.13148	0.00341831	D42-biased	5.01809	10.7844	0	2.13485	2.58938	5.69069	0	0	0	0	0	0.885281
DUSP13	74.2538	1.29726	0.00344142	D42-biased	60.2171	70.5885	115.021	70.45	171.762	145.112	38.0586	57.0966	35.163	39.9176	24.8023	62.855
LOC101752071	62.1634	1.22098	0.00365752	D42-biased	61.2207	67.6473	100.492	149.439	86.3128	56.9069	43.4955	53.8026	41.6404	27.7206	38.6916	18.5909
ADPRHL1	114.32	1.73195	0.00369745	D42-biased	134.485	182.354	266.365	186.799	242.539	41.7317	46.214	82.3509	85.1315	48.7882	34.7233	20.3615
LOC121107760	7.55973	1.62452	0.00370967	D42-biased	8.02895	9.80396	7.2645	9.60682	14.6732	18.969	2.71847	3.29404	4.62671	4.43529	1.98419	5.31169
TXK	42.8249	1.32528	0.00370967	D42-biased	32.1158	64.7061	33.901	99.2705	58.6927	78.7212	39.8709	18.6662	24.0589	21.0676	27.7786	15.0498
ALOX5	149.583	1.12682	0.00383449	D42-biased	145.525	162.746	115.021	320.227	162.268	325.318	93.3342	96.6251	79.5795	75.3999	125.996	92.9546
RASSF5	132.309	1.09675	0.0038991	D42-biased	139.503	131.373	107.757	276.463	161.405	265.565	79.7418	75.7628	79.5795	55.4411	115.083	100.037
GCNT4	71.3724	1.08277	0.00395386	D42-biased	74.2678	78.4317	53.273	167.586	108.754	99.587	44.4017	36.2344	37.9391	39.9176	58.5335	57.5433
TPH1	71.9287	1.19446	0.00398101	D42-biased	46.1664	132.353	81.1203	113.147	83.7234	144.164	28.0909	41.7245	71.2514	37.7	45.6363	38.0671
CD244	61.6185	1.3879	0.00401249	D42-biased	26.0941	92.1572	62.959	129.158	135.511	89.1541	37.1524	31.8424	42.5658	32.1558	20.834	39.8377
LOC107052672	10.6994	2.26319	0.00405583	D42-biased	3.01086	27.4511	24.215	10.6742	15.5363	25.6081	0.906157	1.09801	7.40274	2.21764	4.96047	5.31169
IL21R	13.2061	1.86328	0.00412919	D42-biased	14.0507	8.82356	14.529	46.9667	17.2626	22.7627	4.53079	9.88211	4.62671	2.21764	3.96837	8.85281
LOC124417460	19.1252	2.01932	0.00421653	D42-biased	25.0905	17.6471	12.1075	28.8205	62.1452	37.9379	4.53079	3.29404	1.85069	16.6323	7.93675	11.5087
LOC107054812	328.293	1.08029	0.00422295	D42-biased	430.552	387.256	848.736	249.777	454.868	303.503	174.888	244.857	200.799	238.397	234.134	171.745
LOC112531162	1.31015	3.87173	0.00422414	D42-biased	1.00362	1.96079	3.63225	2.13485	6.0419	0.948448	0	0	0	0	0	0
TINAG	386.938	1.35072	0.00425682	D42-biased	1007.63	579.414	658.648	375.733	455.732	257.978	175.795	317.326	285.006	228.417	194.45	107.119
DUSP26	206.457	1.17959	0.00432625	D42-biased	174.63	263.727	561.788	197.473	276.201	245.648	110.551	122.977	117.519	77.6176	164.687	164.662
LOC121110858	32.3867	2.64874	0.00439733	D42-biased	11.0398	11.7648	83.5418	18.1462	114.796	95.7932	7.24926	8.7841	13.8801	8.87058	13.8893	0.885281
SNX22	49.1028	1.48023	0.00443016	D42-biased	26.0941	114.706	50.8515	50.1689	113.933	77.7727	19.9355	20.8622	38.8644	24.3941	35.7154	15.9351
LOC415472	25.161	1.26247	0.00453969	D42-biased	25.0905	31.3727	38.744	16.0114	45.7458	55.9584	10.8739	9.88211	20.3575	18.85	14.8814	14.1645
LOC124417345	16.7202	1.03893	0.00470905	D42-biased	26.0941	24.5099	29.058	21.3485	14.6732	19.9174	8.15542	8.7841	14.8055	11.0882	8.92884	13.2792
USP35	8.30499	2.2486	0.00471167	D42-biased	8.02895	3.92158	10.8968	24.5508	8.63128	26.5565	4.53079	0	3.70137	2.21764	3.96837	2.65584
CST7	8.87462	1.60075	0.00474476	D42-biased	8.02895	7.84317	10.8968	20.2811	11.2207	21.8143	3.62463	2.19602	5.55206	5.54411	5.95256	3.54113
DMA	289.925	1.07027	0.0048473	D42-biased	222.803	381.374	221.567	563.6	409.986	557.687	202.073	149.33	223.933	125.297	214.292	207.156
LOC112532706	1.65647	3.65216	0.00509913	D42-biased	4.01447	6.86277	2.4215	2.13485	2.58938	0.948448	0.906157	0	0	0	0	0
LOC112531171	20.8359	1.52643	0.00513975	D42-biased	38.1375	16.6667	20.5828	40.5621	41.4301	28.4534	14.4985	10.9801	2.77603	6.65293	8.92884	20.3615
TNIP3	7.31584	2.46621	0.00517246	D42-biased	6.02171	6.86277	1.21075	27.753	15.5363	17.0721	2.71847	1.09801	2.77603	1.10882	2.97628	2.65584
PPM1H	65.7351	1.00222	0.00533988	D42-biased	50.1809	76.4709	75.0665	112.08	131.195	81.5665	43.4955	37.3324	49.9685	27.7206	42.66	61.0844
LOC100858647	12.1344	2.75158	0.00559727	D42-biased	19.0688	14.7059	14.529	5.33712	25.0307	48.3708	11.78	0	0.925343	2.21764	0.992093	2.65584
CHAC1	1426.78	3.3537	0.00579653	D42-biased	3769.59	470.59	479.457	10057.3	44.8827	773.933	195.73	287.679	191.546	121.97	601.209	127.481
LOC121106776	1.52605	4.03505	0.00581776	D42-biased	2.00724	0.980396	9.686	1.06742	1.72626	2.84534	0	0	0	0	0	0
ITGB2	536.25	1.09304	0.00593995	D42-biased	489.766	580.394	389.862	1058.88	983.103	879.211	404.146	406.264	305.363	188.5	342.272	407.229
LOC112531104	10.0658	2.19323	0.00634397	D42-biased	10.0362	7.84317	4.843	27.753	28.4832	19.9174	1.81231	4.39205	0	5.54411	3.96837	6.19697
ASB12	399.439	1.09257	0.00642433	D42-biased	635.29	320.589	722.818	425.902	572.254	586.141	311.718	389.794	314.617	199.588	183.537	131.022
LOC107056831	3.51566	3.7266	0.00675011	D42-biased	4.01447	18.6275	3.63225	1.06742	6.90502	4.74224	0	1.09801	0	1.10882	0.992093	0
ZNF366	945.549	1.01627	0.00679076	D42-biased	1137.1	1299.02	621.115	2047.32	1213.56	1274.71	944.216	591.829	565.384	495.644	695.457	461.232
CCR8	21.168	1.46342	0.00683555	D42-biased	19.0688	25.4903	15.7398	48.0341	44.0195	34.1441	5.43694	6.58807	22.2082	9.9794	10.913	12.3939
LOC101752184	3.74203	2.48576	0.00684107	D42-biased	2.00724	4.90198	7.2645	10.6742	7.76815	5.69069	0	0	1.85069	0	2.97628	1.77056
APOF	6.13055	2.24035	0.00688879	D42-biased	7.02533	4.90198	7.2645	13.8765	10.3575	17.0721	0	2.19602	5.55206	4.43529	0	0.885281
LOC107051395	71.4544	1.42686	0.00699455	D42-biased	66.2388	59.8042	142.869	53.3712	101.849	201.071	43.4955	53.8026	38.8644	17.7412	28.7707	49.5758
LOC107049652	9.31444	2.1343	0.00700919	D42-biased	12.0434	4.90198	9.686	36.2924	13.81	14.2267	5.43694	3.29404	0.925343	3.32647	6.94465	0.885281
LOC112531088	1.86411	3.8325	0.00705509	D42-biased	2.00724	0	2.4215	3.20227	6.0419	7.58758	0	0	0	1.10882	0	0
SPIC	9.18995	4.44449	0.00747607	D42-biased	22.0796	0	13.3183	41.6295	0	28.4534	1.81231	0	0	1.10882	0.992093	0.885281
PTPN7	90.7499	1.29679	0.00768397	D42-biased	69.2497	99.02	64.1698	213.485	162.268	165.978	48.0263	40.6264	56.4459	27.7206	77.3833	64.6255
LOC112532082	16.4678	1.29092	0.00777115	D42-biased	16.0579	25.4903	24.215	17.0788	44.0195	13.2783	13.5924	8.7841	8.32808	9.9794	7.93675	8.85281
ACOD1	33.9529	1.65145	0.008135	D42-biased	21.076	29.4119	18.1613	86.4614	55.2402	98.6386	22.6539	20.8622	14.8055	9.9794	16.8656	13.2792
CASP18	64.3569	1.18497	0.008135	D42-biased	51.1845	83.3337	46.0085	146.237	105.302	104.329	57.0879	38.4304	42.5658	25.5029	46.6284	25.6732
CD48	269.458	1.02403	0.00830345	D42-biased	240.868	277.452	219.146	498.487	428.112	503.626	161.296	198.74	152.682	114.209	170.64	268.24
CCDC3	100.232	1.12993	0.0085828	D42-biased	185.669	197.06	116.232	67.2477	140.69	118.556	54.3694	54.9006	74.9528	44.3529	107.146	41.6082
CCL17	12.3534	3.27406	0.00890434	D42-biased	1.00362	9.80396	2.4215	32.0227	69.0502	19.9174	4.53079	3.29404	0	3.32647	1.98419	0.885281
LOC121110516	40.7967	2.72502	0.00891545	D42-biased	42.152	23.5295	169.505	14.9439	52.6508	122.35	4.53079	12.0781	10.1788	8.87058	28.7707	0
XDH	110.784	1.84001	0.00891545	D42-biased	76.275	121.569	87.174	299.946	69.9134	384.121	38.0586	50.5086	54.5952	42.1352	88.2963	16.8203
LOC121106623	175.289	1.82963	0.0089543	D42-biased	52.1882	482.355	194.931	472.869	112.207	327.214	133.205	72.4688	34.2377	72.0735	58.5335	91.184
KBTBD12	839.549	1.00119	0.00900136	D42-biased	749.703	885.298	2047.38	778.152	1046.97	1211.17	688.68	650.023	647.74	473.467	543.667	352.342
CD3E	262.096	1.28176	0.00906786	D42-biased	252.912	250.001	130.761	658.601	477.31	459.049	144.079	139.448	163.786	96.4675	189.49	183.253
RASAL3	56.772	1.21491	0.00906786	D42-biased	31.1122	54.9022	56.9053	145.17	92.3547	95.7932	36.2463	38.4304	32.387	24.3941	33.7312	39.8377
TTC29	30.9214	1.19443	0.00974397	D42-biased	25.0905	64.7061	32.6903	53.3712	49.1983	33.1957	33.5278	23.0583	18.5069	13.3059	12.8972	11.5087
GPR174	25.3396	1.71772	0.00976202	D42-biased	23.0832	20.5883	15.7398	98.203	32.7989	42.6801	10.8739	18.6662	10.1788	5.54411	16.8656	8.85281
NUGGC	36.4858	1.34172	0.00978463	D42-biased	28.1013	39.2158	26.6365	97.1356	58.6927	64.4944	19.9355	10.9801	32.387	14.4147	22.8181	23.0173
STOML1	179.487	1.07439	0.00990131	D42-biased	167.604	165.687	232.464	191.069	191.614	512.162	127.768	86.743	117.519	96.4675	131.948	132.792
PAK1	120.31	1.07817	0.00998154	D42-biased	143.517	155.883	255.468	194.271	148.458	82.5149	59.8064	119.683	88.8329	45.4617	59.5256	90.2987
LOC419333	89.3763	1.41258	0.0106051	D42-biased	57.2063	150.001	98.0708	97.1356	192.478	184.947	59.8064	21.9602	72.1767	26.6117	79.3675	32.7554
MATN1	7.01005	1.95054	0.0106565	D42-biased	3.01086	15.6863	7.2645	6.40455	15.5363	18.969	3.62463	1.09801	5.55206	3.32647	0.992093	2.65584
LOC112532686	4.20192	2.07482	0.0110992	D42-biased	8.02895	10.7844	6.05375	3.20227	4.31564	8.53603	2.71847	1.09801	3.70137	0	1.98419	0
CD2	26.1622	1.31587	0.0119632	D42-biased	31.1122	23.5295	25.4258	39.4947	29.3464	74.9274	7.24926	19.7642	12.0295	9.9794	19.8419	21.2468
LOC121112461	6.25677	4.61579	0.0124367	D42-biased	43.1556	3.92158	0	1.06742	6.90502	17.0721	0	0	1.85069	1.10882	0	0
PRKCB	218.867	1.00161	0.0125467	D42-biased	195.706	197.06	188.877	482.476	305.547	382.224	121.425	116.389	144.353	113.1	167.664	211.582
HTR1E	14.0206	2.29688	0.0129909	D42-biased	27.0977	3.92158	8.47525	14.9439	30.2095	55.01	7.24926	5.49006	2.77603	7.76176	0	5.31169
TMEM233	375.657	1.30379	0.0135038	D42-biased	702.533	371.57	1124.79	339.441	302.958	367.049	181.231	298.659	133.249	218.438	317.47	150.498
LOC101751838	1.36661	3.32183	0.0138692	D42-biased	1.00362	3.92158	4.843	1.06742	1.72626	2.84534	0	0	0	0	0.992093	0
KCNA3	18.6828	1.87732	0.0139938	D42-biased	23.0832	9.80396	9.686	87.5288	22.4413	23.7112	6.3431	5.49006	6.4774	8.87058	11.9051	8.85281
LOC121108602	31.0124	1.76383	0.0143529	D42-biased	10.0362	36.2747	15.7398	113.147	53.5139	58.8038	14.4985	15.3722	13.8801	7.76176	19.8419	13.2792
DCSTAMP	18.8569	1.5605	0.0143529	D42-biased	12.0434	26.4707	8.47525	40.5621	50.9246	30.3503	13.5924	14.2742	6.4774	5.54411	6.94465	10.6234
TTC7A	1184.17	1.24357	0.0143529	D42-biased	1066.85	3472.56	1014.61	1761.25	1863.49	811.871	500.199	635.749	1046.56	741.802	484.142	810.918
CYTIP	48.5195	1.30147	0.0146434	D42-biased	41.1484	47.059	38.744	124.889	71.6396	91.051	27.1847	19.7642	37.0137	11.0882	41.6679	30.9849
LOC121107822	4.67459	3.09157	0.0146874	D42-biased	2.00724	15.6863	23.0043	4.2697	3.45251	1.8969	0	1.09801	0.925343	0	1.98419	1.77056
CD72	3.96199	2.17293	0.0146874	D42-biased	7.02533	2.94119	1.21075	8.53939	6.90502	12.3298	1.81231	1.09801	0.925343	1.10882	0.992093	2.65584
LOC101748229	12.5423	2.13605	0.0146874	D42-biased	5.01809	11.7648	10.8968	45.8992	30.2095	18.969	9.06157	0	2.77603	4.43529	7.93675	3.54113
LOC121110777	3.46232	2.35784	0.0150042	D42-biased	2.00724	5.88238	2.4215	12.8091	6.0419	5.69069	0.906157	0	0.925343	1.10882	1.98419	1.77056
RUNX3	18.0578	1.64174	0.015649	D42-biased	17.0615	12.7451	12.1075	53.3712	23.3045	45.5255	3.62463	12.0781	13.8801	4.43529	7.93675	10.6234
ENTPD2L	109.386	1.19426	0.015649	D42-biased	89.322	128.432	100.492	236.968	161.405	197.277	61.6187	53.8026	46.2671	46.5705	50.5968	139.874
LOC428541	41.3279	1.47833	0.0156749	D42-biased	34.123	20.5883	117.443	43.7644	95.8072	53.1131	19.9355	15.3722	12.9548	34.3735	30.7549	17.7056
CASR	2.93939	2.30874	0.0160631	D42-biased	3.01086	2.94119	7.2645	5.33712	6.0419	4.74224	0	1.09801	1.85069	1.10882	0.992093	0.885281
LOC107055005	1.84938	3.25264	0.0161231	D42-biased	2.00724	2.94119	2.4215	5.33712	0.863128	6.63913	0	1.09801	0	0	0	0.885281
CDS1	4.3836	1.97837	0.0164206	D42-biased	7.02533	5.88238	3.63225	10.6742	2.58938	12.3298	1.81231	1.09801	0.925343	1.10882	1.98419	3.54113
LOC107054137	2.07286	3.99645	0.0164842	D42-biased	11.0398	3.92158	0	1.06742	6.90502	0.948448	0	0	0	0	0.992093	0
KLB	6.80164	1.8648	0.0166215	D42-biased	20.0724	2.94119	14.529	5.33712	5.17877	16.1236	3.62463	3.29404	2.77603	2.21764	1.98419	3.54113
GBP	45.7877	1.44063	0.0166876	D42-biased	40.1447	86.2748	42.3763	149.439	45.7458	37.9379	27.1847	28.5483	30.5363	9.9794	15.8735	35.4113
LOC121106850	13.0691	3.67529	0.0167031	D42-biased	76.275	1.96079	1.21075	1.06742	23.3045	41.7317	1.81231	0	1.85069	0	4.96047	2.65584
LCA5L	26.0307	1.01084	0.0169663	D42-biased	43.1556	40.1962	23.0043	18.1462	41.4301	42.6801	28.997	13.1761	14.8055	16.6323	16.8656	13.2792
EXOC3L4	4.14651	2.24623	0.0172591	D42-biased	3.01086	2.94119	6.05375	12.8091	5.17877	11.3814	1.81231	0	3.70137	0	1.98419	0.885281
LOC107049124	21.6983	2.12266	0.0173764	D42-biased	72.2605	5.88238	15.7398	8.53939	47.472	61.6491	6.3431	9.88211	5.55206	6.65293	16.8656	3.54113
IL20RA	17.9899	1.62501	0.0175866	D42-biased	21.076	17.6471	10.8968	38.4273	46.6089	28.4534	7.24926	7.68609	3.70137	2.21764	16.8656	15.0498
LOC101749641	7.94484	1.74536	0.0178124	D42-biased	6.02171	3.92158	10.8968	21.3485	15.5363	16.1236	4.53079	1.09801	3.70137	1.10882	3.96837	7.08225
PRF1	6.46802	2.67992	0.0179421	D42-biased	6.02171	5.88238	0	26.6856	6.90502	21.8143	2.71847	1.09801	1.85069	0	1.98419	2.65584
SLC2A6	83.8982	1.24851	0.0179421	D42-biased	64.2316	75.4905	49.6408	219.889	146.732	152.7	60.7125	48.3125	43.4911	28.8294	56.5493	60.1991
BCL11B	26.2096	1.33116	0.0184263	D42-biased	21.076	23.5295	21.7935	71.5174	41.4301	45.5255	6.3431	21.9602	13.8801	14.4147	10.913	22.132
LOC121106469	119.689	1.52075	0.0187622	D42-biased	118.427	70.5885	135.604	347.98	158.816	234.267	97.865	23.0583	88.8329	24.3941	58.5335	77.9048
LOC121108939	2.1881	2.9754	0.0197222	D42-biased	2.00724	2.94119	4.843	6.40455	4.31564	2.84534	0.906157	0	0	1.10882	0	0.885281
RGCC	1026.61	1.06627	0.019906	D42-biased	845.047	1114.71	2277.42	1038.6	2173.36	888.695	442.205	641.239	633.86	507.841	1060.55	695.831
CX3CR1	29.1803	1.29785	0.0200751	D42-biased	18.0651	40.1962	20.5828	53.3712	66.4609	50.2677	12.6862	13.1761	29.611	8.87058	21.8261	15.0498
TCTE3	12.4372	1.20124	0.0200751	D42-biased	13.047	14.7059	30.2688	8.53939	23.3045	14.2267	7.24926	5.49006	10.1788	9.9794	6.94465	5.31169
MPZL3	4.15356	1.88569	0.0201592	D42-biased	3.01086	3.92158	6.05375	6.40455	10.3575	9.48448	2.71847	2.19602	3.70137	1.10882	0	0.885281
RSFR	704.782	1.34257	0.0201895	D42-biased	528.907	687.258	378.965	2172.21	1205.79	1092.61	468.483	383.206	238.738	270.553	462.315	568.351
LOC107053920	28.0458	1.41737	0.0202645	D42-biased	26.0941	55.8826	29.058	11.7417	54.3771	67.3398	13.5924	20.8622	20.3575	12.197	18.8498	6.19697
LOC107054911	13.4748	1.03944	0.0209006	D42-biased	17.0615	16.6667	13.3183	18.1462	12.9469	30.3503	7.24926	8.7841	5.55206	9.9794	11.9051	9.7381
CCR7	30.8038	1.51292	0.0217618	D42-biased	29.1049	15.6863	21.7935	112.08	34.5251	60.7006	18.1231	17.5682	12.9548	11.0882	13.8893	22.132
CD200R1A	33.256	1.46422	0.0219701	D42-biased	21.076	48.0394	20.5828	49.1015	88.9022	65.4429	17.217	6.58807	16.6562	12.197	17.8577	35.4113
MYO1F	398.817	1.02399	0.022425	D42-biased	346.248	415.688	282.105	877.423	652.525	634.511	250.099	225.092	254.469	174.085	237.11	436.444
RASSF6	12.9374	1.69383	0.0226157	D42-biased	9.03257	35.2943	26.6365	2.13485	21.5782	23.7112	5.43694	9.88211	4.62671	5.54411	6.94465	4.42641
LOC112530277	4.99619	2.40236	0.0229081	D42-biased	10.0362	24.5099	3.63225	3.20227	2.58938	6.63913	1.81231	0	2.77603	1.10882	0.992093	2.65584
LOC101748951	19.9389	1.39709	0.02296	D42-biased	15.0543	38.2354	41.1655	13.8765	30.2095	35.0926	8.15542	3.29404	16.6562	16.6323	4.96047	15.9351
LCAT	137.69	1.75871	0.0234065	D42-biased	88.3184	135.295	62.959	718.376	161.405	109.071	58.9002	76.8609	55.5206	43.2441	80.3596	61.9697
LOC107049429	1.29949	3.2962	0.023525	D42-biased	5.01809	0.980396	0	2.13485	1.72626	4.74224	0	0	0	0	0.992093	0
EOMES	12.254	1.97972	0.0235734	D42-biased	12.0434	7.84317	7.2645	46.9667	12.0838	31.2988	0.906157	3.29404	5.55206	3.32647	4.96047	11.5087
LOC107055626	3.72175	2.25934	0.0239956	D42-biased	3.01086	9.80396	4.843	1.06742	7.76815	10.4329	0	2.19602	2.77603	0	0.992093	1.77056
GREM1	382.273	1.89187	0.0243164	D42-biased	62.2243	444.119	374.122	661.803	1450.06	621.233	245.569	266.817	131.399	48.7882	95.241	185.909
LOC107054405	10.3801	1.17256	0.0249442	D42-biased	13.047	13.7255	13.3183	13.8765	22.4413	9.48448	2.71847	10.9801	7.40274	3.32647	8.92884	5.31169
LOC121106625	147.571	2.30166	0.0254917	D42-biased	157.568	225.491	116.232	172.923	22.4413	777.727	50.7448	14.2742	77.7288	13.3059	114.091	28.329
LOC124417453	2.40384	3.17973	0.0255828	D42-biased	5.01809	0	2.4215	5.33712	8.63128	4.74224	0	0	0.925343	0	0	1.77056
CD180	22.703	1.34335	0.0256003	D42-biased	26.0941	29.4119	9.686	66.1803	33.662	30.3503	18.1231	15.3722	12.9548	6.65293	16.8656	7.08225
MCOLN2	4.93739	2.03817	0.025627	D42-biased	2.00724	6.86277	3.63225	16.0114	6.90502	12.3298	0	1.09801	2.77603	1.10882	2.97628	3.54113
NCF1C	52.1816	1.22334	0.0258248	D42-biased	44.1592	50.0002	39.9548	159.046	61.2821	84.4118	37.1524	23.0583	26.8349	18.85	32.7391	48.6905
LOC107055678	8.75653	1.40001	0.0261176	D42-biased	9.03257	5.88238	10.8968	13.8765	12.0838	24.6596	5.43694	3.29404	2.77603	3.32647	4.96047	8.85281
LOC107052008	4.98028	2.0001	0.0262353	D42-biased	7.02533	12.7451	3.63225	11.7417	9.49441	2.84534	0.906157	0	1.85069	6.65293	1.98419	0.885281
LOC101749460	51.5993	1.03062	0.0262353	D42-biased	34.123	87.2552	60.5375	75.7871	97.5335	60.7006	41.6832	34.0384	49.9685	13.3059	37.6995	26.5584
IKZF3	28.848	1.25109	0.0262463	D42-biased	30.1086	26.4707	13.3183	71.5174	40.567	61.6491	17.217	21.9602	10.1788	13.3059	16.8656	23.0173
LOC107049666	31.2017	1.24785	0.0268868	D42-biased	25.0905	18.6275	29.058	59.7758	50.0614	80.618	17.217	30.7443	14.8055	11.0882	17.8577	19.4762
DMB1	11.2374	1.09673	0.0270052	D42-biased	7.02533	15.6863	12.1075	14.9439	18.9888	22.7627	8.15542	9.88211	4.62671	5.54411	8.92884	6.19697
DBX2	13.2672	1.44217	0.0272963	D42-biased	6.02171	35.2943	16.9505	20.2811	19.8519	18.0205	6.3431	4.39205	14.8055	6.65293	7.93675	2.65584
ANO4	3.66348	2.2446	0.0283706	D42-biased	4.01447	15.6863	3.63225	3.20227	5.17877	4.74224	2.71847	0	0.925343	0	2.97628	0.885281
LOC107050652	48.9563	1.15499	0.0288535	D42-biased	74.2678	70.5885	81.1203	22.4159	100.123	56.9069	34.434	38.4304	23.1336	12.197	44.6442	29.2143
LOC107054734	31.6535	1.11502	0.0289574	D42-biased	27.0977	28.4315	46.0085	23.4833	85.4497	49.3193	19.9355	21.9602	26.8349	14.4147	13.8893	23.0173
SKAP1	12.4119	1.1142	0.0293386	D42-biased	10.0362	12.7451	12.1075	22.4159	23.3045	20.8658	9.06157	4.39205	6.4774	12.197	10.913	4.42641
LOC419322	82.1411	1.08051	0.0294934	D42-biased	90.3257	211.766	85.9633	51.2364	160.542	69.2367	45.3079	51.6066	59.2219	38.8088	69.4465	52.2316
LOC101747532	6.99508	1.63199	0.0297595	D42-biased	15.0543	11.7648	12.1075	3.20227	14.6732	6.63913	6.3431	3.29404	5.55206	3.32647	1.98419	0
CD7	827	1.11755	0.0297709	D42-biased	617.225	1067.65	362.014	1844.51	1416.39	1485.27	579.035	361.246	570.936	628.702	414.695	576.318
BATF	17.8041	1.27027	0.0307336	D42-biased	10.0362	26.4707	13.3183	42.697	30.2095	28.4534	13.5924	5.49006	5.55206	11.0882	9.92093	16.8203
TMIGD2	8.05068	1.52997	0.0314376	D42-biased	4.01447	11.7648	6.05375	17.0788	21.5782	11.3814	2.71847	2.19602	5.55206	3.32647	2.97628	7.96753
LOC121109405	1.22793	3.19789	0.0316618	D42-biased	3.01086	4.90198	0	1.06742	0.863128	3.79379	0	1.09801	0	0	0	0
GUCY2D	6.1203	2.18665	0.03177	D42-biased	4.01447	4.90198	4.843	5.33712	24.1676	17.0721	0.906157	2.19602	3.70137	0	0.992093	5.31169
IL8L1	9.82658	2.32785	0.0321104	D42-biased	5.01809	21.5687	25.4258	4.2697	6.0419	36.041	0	1.09801	2.77603	2.21764	9.92093	3.54113
LOC121109988	3.59153	3.31379	0.0322038	D42-biased	1.00362	1.96079	8.47525	3.20227	1.72626	22.7627	0	1.09801	0	0	1.98419	0.885281
ARHGEF33	2.6427	2.13537	0.0325798	D42-biased	6.02171	3.92158	2.4215	3.20227	5.17877	4.74224	0	2.19602	0.925343	2.21764	0	0.885281
RGS1	19.6657	1.84065	0.0325798	D42-biased	19.0688	14.7059	10.8968	88.5962	16.3994	35.0926	7.24926	9.88211	8.32808	2.21764	4.96047	18.5909
LOC121110055	20.0221	1.3032	0.032914	D42-biased	26.0941	19.6079	8.47525	41.6295	35.3883	39.8348	5.43694	8.7841	11.1041	9.9794	10.913	23.0173
PSTPIP2	36.0524	1.5673	0.0334836	D42-biased	31.1122	49.0198	20.5828	124.889	24.1676	73.9789	21.7478	16.4702	7.40274	11.0882	15.8735	36.2965
JAML	29.2459	1.22419	0.0335955	D42-biased	21.076	49.0198	24.215	33.0902	75.9553	41.7317	17.217	25.2543	22.2082	24.3941	7.93675	8.85281
SPNS3	9.5425	1.14595	0.0347942	D42-biased	9.03257	17.6471	14.529	13.8765	12.9469	11.3814	5.43694	4.39205	3.70137	3.32647	4.96047	13.2792
LOC124417454	1.07683	2.98926	0.0348826	D42-biased	2.00724	0.980396	2.4215	1.06742	1.72626	3.79379	0	0	0.925343	0	0	0
KPNA7	7.58452	2.55463	0.0351512	D42-biased	7.02533	3.92158	35.1118	6.40455	9.49441	16.1236	9.06157	0	0	1.10882	0.992093	1.77056
LOC101749506	6.84381	1.97499	0.0352909	D42-biased	3.01086	5.88238	6.05375	4.2697	13.81	32.2472	1.81231	2.19602	2.77603	4.43529	2.97628	2.65584
LOC121113238	2.38929	2.30041	0.0358955	D42-biased	2.00724	3.92158	3.63225	6.40455	5.17877	2.84534	1.81231	0	0	0	1.98419	0.885281
LOC121107889	3.30846	1.82553	0.0361409	D42-biased	5.01809	8.82356	4.843	4.2697	3.45251	4.74224	1.81231	1.09801	0	1.10882	0.992093	3.54113
LOC121106695	147.306	1.49273	0.0362431	D42-biased	300.082	508.826	200.985	120.619	67.324	106.226	97.865	127.369	65.6993	64.3117	77.3833	30.9849
NIM1K	108.671	1.07695	0.0370151	D42-biased	186.673	235.295	118.654	95.0008	138.964	110.02	92.428	113.095	81.4302	26.6117	62.5019	43.3788
IFNG	1.41615	3.40924	0.037293	D42-biased	3.01086	0.980396	0	8.53939	2.58938	0.948448	0	0	0.925343	0	0	0
DCDC2	9.02053	2.46375	0.0377523	D42-biased	2.00724	3.92158	58.116	8.53939	6.90502	12.3298	0.906157	2.19602	6.4774	1.10882	3.96837	1.77056
MRAP	45.0975	1.95771	0.0391471	D42-biased	166.601	71.5689	8.47525	114.214	33.662	36.041	15.4047	6.58807	50.8938	14.4147	10.913	12.3939
OMG	18.3494	1.37829	0.039602	D42-biased	11.0398	49.0198	18.1613	11.7417	41.4301	27.505	9.06157	3.29404	9.25343	12.197	16.8656	10.6234
LCK	51.0303	1.22142	0.039602	D42-biased	32.1158	47.059	32.6903	147.305	80.2709	89.1541	26.2786	16.4702	34.2377	31.047	45.6363	30.0996
SMPD3	15.2417	1.06356	0.039602	D42-biased	15.0543	13.7255	14.529	29.8879	25.8938	24.6596	9.96773	9.88211	16.6562	4.43529	12.8972	5.31169
LOC124417159	6.50209	1.26726	0.039814	D42-biased	6.02171	10.7844	13.3183	9.60682	8.63128	6.63913	5.43694	3.29404	2.77603	7.76176	1.98419	1.77056
GLRX	103.9	1.22645	0.0398506	D42-biased	241.872	230.393	53.273	166.518	121.701	59.7522	69.7741	62.5867	101.788	52.1146	43.6521	43.3788
CD3D	144.767	1.12522	0.0400392	D42-biased	121.438	148.04	72.645	381.07	234.771	233.318	83.3665	79.0569	104.564	49.897	121.035	108.004
LOC771798	1.41427	2.83265	0.0405183	D42-biased	3.01086	1.96079	3.63225	2.13485	3.45251	0.948448	0.906157	0	0.925343	0	0	0
LOC426456	7.69615	1.09625	0.0406763	D42-biased	6.02171	9.80396	9.686	10.6742	11.2207	15.1752	5.43694	6.58807	3.70137	5.54411	4.96047	3.54113
LOC107051782	12.5826	1.02171	0.0406966	D42-biased	24.0868	26.4707	8.47525	13.8765	14.6732	13.2783	7.24926	10.9801	11.1041	7.76176	5.95256	7.08225
SSTR3	1.09946	2.99871	0.0410101	D42-biased	2.00724	0.980396	2.4215	4.2697	2.58938	0	0	0	0.925343	0	0	0
LOC100857659	1.53496	2.99091	0.0410145	D42-biased	1.00362	5.88238	2.4215	1.06742	5.17877	0.948448	0	0	0.925343	0	0.992093	0
LOC121107638	3.41754	2.36314	0.0410246	D42-biased	4.01447	13.7255	1.21075	2.13485	9.49441	3.79379	0	1.09801	2.77603	0	0.992093	1.77056
LOC112531814	2.65153	2.15297	0.0410751	D42-biased	5.01809	5.88238	4.843	1.06742	2.58938	6.63913	1.81231	2.19602	0	0	0	1.77056
SLC9A2	109.931	1.03906	0.0414802	D42-biased	99.3582	178.432	239.729	124.889	152.774	91.9994	57.0879	140.546	68.4754	63.2029	32.7391	69.9372
PLIN1	246.73	1.47094	0.0414878	D42-biased	217.785	203.922	306.32	337.306	430.701	680.037	280.909	37.3324	165.636	153.017	40.6758	107.119
LOC107052215	3.18453	1.76515	0.0421053	D42-biased	6.02171	4.90198	4.843	1.06742	6.0419	6.63913	1.81231	1.09801	0.925343	1.10882	1.98419	1.77056
LOC112531536	70.7909	1.05032	0.0428592	D42-biased	114.413	70.5885	191.299	49.1015	68.1871	79.6696	27.1847	37.3324	67.55	58.7676	36.7075	48.6905
BLB2	2027.07	1.11443	0.0434129	D42-biased	1532.53	1953.93	1255.55	6084.32	1967.93	3845.01	911.594	1458.16	1393.57	1533.5	1318.49	1070.31
CD6	20.5761	1.38113	0.0436547	D42-biased	12.0434	23.5295	12.1075	55.5061	38.8408	36.041	3.62463	10.9801	9.25343	14.4147	20.834	9.7381
LOC107057474	2.43992	4.74706	0.0437015	D42-biased	12.0434	0.980396	14.529	0	1.72626	0	0	0	0	0	0	0
CXCL13L2	3.15555	2.73223	0.0437015	D42-biased	1.00362	3.92158	2.4215	17.0788	0.863128	7.58758	0.906157	1.09801	0	1.10882	0.992093	0.885281
LOC112530242	1.06841	2.98514	0.0437243	D42-biased	0	0.980396	1.21075	4.2697	2.58938	2.84534	0	0	0.925343	0	0	0
ART1	62.8851	1.03303	0.0437416	D42-biased	34.123	62.7453	54.4838	76.8545	130.332	147.958	36.2463	39.5284	54.5952	41.0264	46.6284	30.0996
MHCY7	33.8994	1.53753	0.0437632	D42-biased	75.2714	36.2747	62.959	22.4159	21.5782	84.4118	23.5601	2.19602	20.3575	9.9794	32.7391	15.0498
CR2	24.2929	2.06918	0.0437697	D42-biased	43.1556	1.96079	35.1118	89.6636	8.63128	56.9069	14.4985	16.4702	8.32808	3.32647	9.92093	3.54113
NRIP2	6.29103	1.48982	0.0439296	D42-biased	5.01809	17.6471	6.05375	8.53939	9.49441	8.53603	1.81231	4.39205	1.85069	3.32647	7.93675	0.885281
LOC100858226	21.0642	1.13486	0.0443867	D42-biased	20.0724	17.6471	9.686	30.9553	44.8827	50.2677	13.5924	9.88211	13.8801	11.0882	14.8814	15.9351
UBASH3A	45.7295	1.13323	0.0443867	D42-biased	36.1303	40.1962	20.5828	121.686	80.2709	77.7727	29.9032	35.1364	28.6856	25.5029	30.7549	22.132
DSG2	11.2172	1.64297	0.0449274	D42-biased	4.01447	16.6667	12.1075	29.8879	12.9469	26.5565	4.53079	4.39205	1.85069	1.10882	9.92093	10.6234
ASCL4	1.29694	3.83337	0.0476113	D42-biased	1.00362	0	1.21075	10.6742	1.72626	0.948448	0	0	0	0	0	0
LOC124417561	3.59267	2.00021	0.0476831	D42-biased	1.00362	8.82356	2.4215	10.6742	6.0419	5.69069	2.71847	1.09801	0	0	1.98419	2.65584
TMEM272	1.15553	3.10544	0.0484293	D42-biased	1.00362	2.94119	1.21075	2.13485	0	5.69069	0	0	0	0	0	0.885281
CIDEC	14.454	1.14109	0.0484888	D42-biased	26.0941	10.7844	24.215	10.6742	25.0307	22.7627	17.217	4.39205	9.25343	11.0882	3.96837	7.96753
TCF7	54.6848	1.61879	0.0495667	D42-biased	42.152	35.2943	29.058	271.126	39.7039	77.7727	23.5601	39.5284	29.611	12.197	28.7707	27.4437
POU4F1	0.912219	3.33998	0.0497924	D42-biased	0	4.90198	2.4215	0	1.72626	1.8969	0	0	0	0	0	0

## Sheet: Table S7
Table S7. Differentially expressed genes profiles between CC and RR at D21
Gene	BaseMean	log2FoldChange	Padj	Group	CC_D21_1_tpm	CC_D21_2_tpm	CC_D21_3_tpm	CC_D21_4_tpm	CC_D21_5_tpm	CC_D21_6_tpm	RR_D21_1_tpm	RR_D21_2_tpm	RR_D21_3_tpm	RR_D21_4_tpm	RR_D21_5_tpm	RR_D21_6_tpm
PER3	359.948	1.77863	5.94148e-17	CC-biased	9.13919	13.8971	8.11067	5.8193	7.99719	5.79762	2.65104	2.45432	3.08906	1.95188	3.0247	3.80425
MHCY11	27.4229	5.2453	9.1512e-12	CC-biased	37.8559	78.3498	41.7916	34.9141	30.0873	97.8619	3.51606	0	3.61273	1.08522	0	0
CIART	98.2003	1.74442	1.82486e-09	CC-biased	95.6358	126.565	203.983	150.952	169.241	161.126	38.6767	37.4298	45.1591	64.0282	27.9524	57.6546
MHCY15	166.347	5.0082	3.78141e-08	CC-biased	449.289	398.78	395.03	398.431	293.351	0.988504	6.1531	9.62481	7.22545	15.1931	13.4943	8.60517
KIF14	99.9196	1.08237	6.60692e-08	CC-biased	137.477	127.57	141.295	118.092	130.378	159.149	63.2891	56.6794	40.6432	73.7952	80.9656	69.7019
MYO15A	80.4894	2.02719	8.84556e-08	CC-biased	178.321	119.534	172.141	67.7744	77.7255	160.138	36.0396	28.8744	37.0304	20.6192	45.3022	22.3734
LOC112529954	94.5601	4.60445	8.97581e-08	CC-biased	168.359	150.673	166.171	312.173	289.59	2.96551	3.51606	7.48596	5.41909	4.34089	15.422	8.60517
ADAMTS17	147.625	1.61426	1.20473e-07	CC-biased	218.169	340.52	263.685	142.737	210.611	160.138	77.3533	50.2629	62.3195	61.8577	93.496	90.3543
ARRDC2	1017.88	1.49854	5.70669e-07	CC-biased	1441.51	1048.68	2503.51	1025.86	1441.68	1559.86	523.893	675.875	599.712	523.078	513.746	357.114
LOC121109241	27.1652	3.00902	9.32672e-07	CC-biased	60.7686	62.2781	37.8114	69.8282	37.6091	21.7471	4.39507	0	2.70954	7.59656	13.4943	7.74465
BDKRB2	24.0886	1.91015	2.13879e-06	CC-biased	55.7876	40.1794	37.8114	50.3173	16.2973	27.6781	10.5482	9.62481	11.7414	9.76701	11.5665	7.74465
LOC426193	511.155	1.215	3.16752e-06	CC-biased	864.707	737.292	787.074	603.808	870.025	424.068	334.905	362.534	259.213	277.817	382.659	229.758
LOC101750607	8.1354	3.36953	3.45566e-06	CC-biased	16.9355	21.0942	5.97022	13.3495	18.8046	12.8506	2.63704	0	0.903181	3.25567	0.963876	0.860517
ST8SIA2	633.302	1.96632	4.74918e-06	CC-biased	1197.44	1060.74	610.953	670.556	1910.54	601.01	197.778	197.843	164.379	311.459	390.37	286.552
BTN3A3L1	8.06142	4.58752	4.80558e-06	CC-biased	19.9241	21.0942	8.95533	9.24196	22.5655	10.8735	0	1.06942	0	1.08522	1.92775	0
LOC107055327	29.2058	1.52767	1.55435e-05	CC-biased	57.78	29.1301	58.7072	34.9141	42.6237	36.5746	15.8223	23.5273	9.935	13.0227	16.3859	12.0472
RERG	296.475	1.0099	2.22795e-05	CC-biased	401.471	479.139	327.367	452.856	407.432	310.39	226.786	145.442	214.054	134.568	228.439	229.758
LOC107054725	1501.41	2.18992	2.76725e-05	CC-biased	2191.65	3346.94	1156.23	2365.94	4536.92	1180.27	506.313	857.677	306.179	361.379	843.392	363.999
LOC112531052	3.69291	5.39436	5.45895e-05	CC-biased	1.99241	18.0807	9.95037	3.08065	6.26819	4.94252	0	0	0	0	0	0
LOC107053028	11.7654	2.03413	5.5493e-05	CC-biased	17.9317	9.04036	17.9107	25.6721	26.3264	16.8046	4.39507	1.06942	5.41909	7.59656	3.8555	5.1631
CHAC1	681.639	2.17329	6.91717e-05	CC-biased	1035.06	720.216	1511.46	1171.68	1641.01	615.838	189.867	280.189	186.959	119.375	584.109	123.914
TMEM164	1759.43	1.26338	6.99637e-05	CC-biased	3551.48	3218.37	2796.05	1835.04	1859.14	1643.88	974.828	1065.15	923.051	974.53	1499.79	771.884
LOC107054812	480.868	1.88151	8.02909e-05	CC-biased	859.726	832.718	484.583	908.793	1264.92	187.816	169.65	238.481	195.99	233.323	227.475	166.94
KCTD20	4142.21	1.09315	8.02909e-05	CC-biased	5507.03	5732.6	5883.65	3856.98	5276.56	7584.79	1956.69	2917.39	2122.48	4016.41	2490.66	2361.26
TMEM74	23.49	1.4299	8.73862e-05	CC-biased	34.8672	42.1884	18.9057	35.941	38.8628	35.5861	13.1852	5.34711	15.3541	9.76701	16.3859	15.4893
NR1D2	1322.78	1.03478	0.000103466	CC-biased	2015.33	1873.36	2169.18	1503.36	1842.85	1262.32	911.538	805.275	555.457	1234.98	764.354	935.382
LOC107051943	23.8133	2.14752	0.00020389	CC-biased	27.8938	43.1928	38.8064	48.2636	31.3409	43.4942	14.9433	6.41654	13.5477	14.1079	2.89163	0.860517
LOC107057416	3.89519	4.46093	0.000212087	CC-biased	12.9507	8.03588	3.98015	7.18819	3.76091	8.89654	0	1.06942	0	0	0	0.860517
LOC121113331	129.291	1.51345	0.000220475	CC-biased	178.321	195.875	326.372	182.785	154.197	111.701	109.877	38.4992	72.2545	78.1361	50.1216	53.352
HKDC1	13.0122	1.94561	0.000244779	CC-biased	15.9393	12.0538	20.8958	32.8603	12.5364	29.6551	7.91113	2.13885	3.61273	7.59656	5.78326	5.1631
CNTFR	583.067	1.80922	0.000263186	CC-biased	1322.96	1188.31	469.658	483.663	1379	600.022	216.238	259.87	214.054	175.806	494.468	192.756
LOC107054697	6.98322	3.36613	0.000303728	CC-biased	11.9545	9.04036	19.9007	17.457	2.50728	15.8161	4.39507	0	0.903181	0	0.963876	0.860517
APOA5	30.0281	1.23594	0.000362996	CC-biased	49.8103	57.2556	45.7717	26.699	30.0873	43.4942	16.7013	12.8331	26.1923	16.2783	15.422	19.7919
ENKD1	227.249	1.05886	0.000474131	CC-biased	277.942	320.431	305.476	223.861	426.237	288.643	131.852	221.371	122.833	135.653	95.4237	177.266
DAO	81.6547	1.03862	0.000475615	CC-biased	135.484	111.498	97.5136	102.688	134.139	78.0918	52.7409	71.6513	68.6418	31.4715	52.0493	43.8864
ENTPD2	1043.43	1.14714	0.000483925	CC-biased	1782.21	1240.54	1328.37	953.976	2206.4	1115.03	705.849	800.998	725.255	520.907	727.727	413.909
IRF7	248.079	1.0897	0.000508771	CC-biased	353.653	286.278	495.529	354.275	265.771	269.862	136.247	162.552	118.317	110.693	228.439	195.337
EPCAM	7.90525	4.61313	0.000826481	CC-biased	12.9507	15.0673	1.99007	10.2688	7.52183	43.4942	0	0	2.70954	0	0	0.860517
LOC121109765	14.8594	2.29654	0.000958066	CC-biased	36.8596	35.157	8.95533	27.7259	23.8191	15.8161	10.5482	4.27769	8.12863	4.34089	0.963876	1.72103
LOC107056913	8.58045	1.7471	0.00115478	CC-biased	15.9393	13.0583	14.9256	15.4033	11.2827	8.89654	6.1531	5.34711	5.41909	0	4.81938	1.72103
PHEX	24.1657	1.52897	0.00116168	CC-biased	42.8369	37.1659	19.9007	22.5915	36.3555	56.3447	13.1852	19.2496	9.03181	6.51134	17.3498	9.46568
NR1D1	129.076	1.19703	0.00118419	CC-biased	145.446	194.87	300.501	137.603	164.227	136.414	105.482	48.124	79.48	79.2213	56.8687	100.68
EFCAB11	51.1158	1.59206	0.00122262	CC-biased	99.6207	30.1345	86.5682	43.1292	119.096	82.0458	26.3704	33.1521	28.9018	20.6192	30.844	12.9078
LOC121107318	16.7723	2.01714	0.00153069	CC-biased	34.8672	41.1839	21.8908	29.7797	21.3118	12.8506	4.39507	1.06942	12.6445	2.17045	9.63876	9.46568
LOC121108245	141.672	2.44792	0.00180954	CC-biased	57.78	45.2018	157.216	203.323	619.297	353.884	38.6767	54.5406	22.5795	51.0055	57.8326	38.7233
PLA2G4F	46.3657	1.56489	0.00251575	CC-biased	78.7003	107.48	76.6179	70.855	66.4428	15.8161	29.8865	25.6661	25.2891	17.3636	25.0608	17.2103
PRUNE2	95.1	1.57169	0.00285918	CC-biased	210.2	120.538	148.261	222.834	101.545	50.4137	36.0396	71.6513	28.9018	35.8124	45.3022	69.7019
ZNF692	154.305	1.01714	0.00326029	CC-biased	201.234	193.866	312.442	163.275	114.081	254.046	115.151	127.261	83.0927	75.9656	100.243	111.007
THSD7B	286.591	1.14884	0.00328433	CC-biased	475.191	536.395	377.119	340.926	429.998	210.551	158.223	131.539	189.668	174.721	296.874	117.891
SLC16A14	8.13471	1.60692	0.003296	CC-biased	15.9393	11.0493	6.96526	14.3764	15.0437	9.88504	4.39507	5.34711	3.61273	5.42612	3.8555	1.72103
SMPX	2028.92	1.61596	0.00349816	CC-biased	1227.33	2207.86	1840.82	5258.68	4396.51	3427.14	1649.03	885.482	570.811	804.15	692.063	1387.15
SLC15A2	60.5719	2.16298	0.00366143	CC-biased	84.6776	269.202	89.5533	39.0216	81.4865	30.6436	34.2816	11.7637	24.3859	9.76701	20.2414	31.8391
LOC112533502	49.0036	1.28022	0.00409092	CC-biased	63.7572	62.2781	78.6079	71.8819	51.3992	88.9654	23.7334	33.1521	52.3845	11.9375	16.3859	33.5602
ELMOD1	8.50256	1.72124	0.00465596	CC-biased	20.9203	12.0538	11.9404	8.21508	11.2827	13.8391	2.63704	2.13885	1.80636	3.25567	9.63876	4.30258
LOC112531867	1.70272	3.73899	0.0053496	CC-biased	0.996207	3.01345	4.97519	4.10754	2.50728	3.95402	0.879015	0	0	0	0	0
TMEM171	111.37	1.11445	0.0062208	CC-biased	162.382	191.857	113.434	82.1508	199.328	165.08	72.9582	45.9852	77.6736	87.9031	96.3876	41.3048
FBXO32	9263.08	1.65559	0.00824566	CC-biased	21443.3	7384.97	16036	5150.85	5835.68	28524.3	2819	4606	3800.59	5761.45	4336.48	5458.26
LOC121112461	3.29252	3.66998	0.00833736	CC-biased	0.996207	6.02691	2.98511	8.21508	7.52183	10.8735	0	0	1.80636	1.08522	0	0
LOC112533561	3.77375	2.52436	0.00850091	CC-biased	4.98103	8.03588	3.98015	11.2957	6.26819	3.95402	0.879015	2.13885	0	0	2.89163	0.860517
LOC121108915	19.7111	1.36601	0.0087788	CC-biased	20.9203	18.0807	29.8511	33.8872	45.131	22.7356	4.39507	16.0413	14.4509	9.76701	5.78326	15.4893
NPR1	3.33949	2.92024	0.00908933	CC-biased	4.98103	3.01345	7.9603	5.13442	2.50728	11.862	0.879015	1.06942	1.80636	0	0	0.860517
LOC101750376	17.9231	1.35086	0.00937692	CC-biased	31.8786	23.1032	22.8859	13.3495	42.6237	20.7586	14.0642	14.9719	8.12863	10.8522	3.8555	8.60517
COL12A1	815.461	1.16827	0.00943859	CC-biased	1029.08	1737.76	776.129	935.492	1061.83	1232.66	467.636	361.465	444.365	370.061	352.779	1016.27
LY6E	1591.99	1.03006	0.00967533	CC-biased	1588.95	1325.92	2979.14	3234.69	2280.37	1415.54	1145.36	980.661	1182.26	653.304	1295.45	1022.29
LOC101749368	22.7686	2.96923	0.00973268	CC-biased	94.6396	87.3902	12.9355	5.13442	36.3555	5.93102	10.5482	2.13885	8.12863	4.34089	4.81938	0.860517
LOC101750341	32.692	1.9081	0.00974706	CC-biased	62.761	73.3274	11.9404	68.8013	35.1019	58.3217	19.3383	3.20827	17.1604	4.34089	17.3498	20.6524
LOC425795	515.787	1.36822	0.0111457	CC-biased	810.912	378.691	1305.49	590.459	313.409	1061.65	186.351	396.756	298.05	380.913	212.053	254.713
LOC124417220	29.2966	1.06803	0.0111457	CC-biased	29.8862	39.1749	35.8213	39.0216	66.4428	28.6666	17.5803	14.9719	30.7082	11.9375	19.2775	18.0709
ZNF536	16.4205	1.02706	0.0112892	CC-biased	21.9165	29.1301	14.9256	26.699	23.8191	15.8161	9.66916	12.8331	14.4509	8.68178	9.63876	9.46568
LOC121108087	169.591	1.19789	0.0115686	CC-biased	179.317	353.579	306.471	92.4196	278.308	206.597	85.2644	132.608	74.9641	151.931	94.4599	79.1675
VH26L1	1029.21	1.76843	0.0117193	CC-biased	848.768	780.485	2394.06	1807.32	2008.33	1709.12	103.724	486.587	901.375	209.448	656.4	444.887
MZB1	13.2616	1.66124	0.0129123	CC-biased	7.96965	19.0852	27.861	16.4302	21.3118	28.6666	2.63704	4.27769	11.7414	3.25567	3.8555	12.0472
MSLN	39.076	1.3007	0.0132147	CC-biased	52.799	83.3722	58.7072	29.7797	42.6237	66.2298	42.1927	16.0413	18.9668	30.3862	10.6026	17.2103
ROBO2	15.1543	1.17774	0.0133201	CC-biased	26.8976	21.0942	20.8958	9.24196	22.5655	25.7011	15.8223	8.55538	8.12863	7.59656	6.74713	8.60517
LOC121106474	2.12437	4.58777	0.0133348	CC-biased	0.996207	10.0448	0.995037	7.18819	6.26819	0	0	0	0	0	0	0
LOC121110858	24.367	2.20419	0.0135555	CC-biased	47.8179	67.3005	23.8809	22.5915	72.711	5.93102	7.03212	8.55538	13.5477	8.68178	13.4943	0.860517
JCHAIN	418.043	1.5379	0.0144581	CC-biased	374.574	378.691	947.275	607.916	648.131	774.987	65.0471	263.078	323.339	80.3065	303.621	249.55
LOC121113436	2.2788	4.15198	0.01514	CC-biased	12.9507	3.01345	1.99007	2.05377	6.26819	0	0	1.06942	0	0	0	0
LOC121113168	3.80696	2.12022	0.0152283	CC-biased	3.98483	10.0448	4.97519	6.16131	5.01455	6.91953	0.879015	0	0.903181	3.25567	0.963876	2.58155
PDE4B	981.141	1.07094	0.0152283	CC-biased	1327.94	1307.84	1287.58	1594.75	1350.17	1109.1	359.517	330.452	705.385	603.384	577.362	1220.21
CHIR-IG1-5	48.977	1.93753	0.0155857	CC-biased	39.8483	24.1076	103.484	81.1239	114.081	103.793	14.9433	12.8331	39.74	2.17045	31.8079	19.7919
LOC107051983	45.6965	1.06634	0.0155857	CC-biased	76.7079	78.3498	72.6377	42.1023	48.8919	52.3907	17.5803	28.8744	38.8368	33.6419	14.4581	43.8864
HTR4	5.80935	1.71983	0.0163275	CC-biased	5.97724	11.0493	4.97519	9.24196	12.5364	9.88504	0.879015	1.06942	1.80636	4.34089	1.92775	6.02362
MX1	278.727	2.03802	0.0166208	CC-biased	159.393	202.906	959.216	870.798	366.062	131.471	101.087	111.22	91.2213	32.5567	228.439	90.3543
LOC107050595	144.647	1.13019	0.0189941	CC-biased	228.131	182.816	189.057	79.0701	198.075	314.344	84.3854	66.3042	84.8991	74.8804	158.076	75.7255
LOC112531967	3.35714	2.32839	0.0199791	CC-biased	2.98862	4.01794	3.98015	5.13442	8.77547	8.89654	2.63704	0	1.80636	1.08522	0.963876	0
MTFP1	56.8438	1.27626	0.0206156	CC-biased	68.7383	62.2781	104.479	100.635	77.7255	68.2068	29.8865	63.096	11.7414	48.835	16.3859	30.1181
NLGN1	18.396	1.20019	0.0213736	CC-biased	23.909	43.1928	23.8809	22.5915	20.0582	20.7586	20.2173	4.27769	13.5477	7.59656	8.67489	12.0472
CYP26C1	8.62916	1.31079	0.0223728	CC-biased	12.9507	9.04036	7.9603	10.2688	12.5364	20.7586	3.51606	4.27769	5.41909	7.59656	5.78326	3.44207
J6367_mgt18	7.11049	1.3886	0.022652	CC-biased	12.9507	7.03139	9.95037	6.16131	10.0291	15.8161	4.39507	3.20827	3.61273	3.25567	2.89163	6.02362
IFI6	80.7206	1.64075	0.0241003	CC-biased	52.799	56.2512	230.849	236.183	99.0374	58.3217	51.8619	42.7769	43.3527	24.9601	55.9048	16.3498
TMPRSS2	4.87704	2.75205	0.0245671	CC-biased	0.996207	6.02691	14.9256	21.5646	2.50728	4.94252	1.75803	1.06942	0	1.08522	1.92775	1.72103
LOC112531766	10.6671	1.09466	0.0245671	CC-biased	12.9507	15.0673	10.9454	16.4302	16.2973	15.8161	7.91113	5.34711	2.70954	5.42612	9.63876	9.46568
CLEC3A	4.3544	4.6016	0.0246914	CC-biased	1.99241	20.0897	0.995037	2.05377	25.0728	0	0	0	0	1.08522	0.963876	0
HRH3	34.5439	1.52144	0.024908	CC-biased	34.8672	113.507	47.7618	47.2367	50.1455	13.8391	15.8223	20.319	9.03181	22.7897	12.5304	26.676
LOC101750809	2.52009	2.76978	0.0250743	CC-biased	1.99241	6.02691	2.98511	4.10754	6.26819	4.94252	0	1.06942	0.903181	1.08522	0	0.860517
COL22A1	70.1381	1.98466	0.0250743	CC-biased	93.6434	142.637	108.459	28.7528	244.459	54.3677	26.3704	9.62481	8.12863	26.0454	26.0247	73.1439
LOC107052719	3.15567	3.61858	0.0251734	CC-biased	17.9317	2.00897	1.99007	7.18819	5.01455	0.988504	0.879015	0	0.903181	0	0.963876	0
KIFC1	413.562	1.60983	0.026285	CC-biased	449.289	422.888	1068.67	517.55	159.212	1119.97	159.102	438.463	130.058	112.863	216.872	167.801
LOC112531339	26.3083	1.10105	0.0270387	CC-biased	29.8862	21.0942	32.8362	36.9678	36.3555	58.3217	9.66916	20.319	18.9668	14.1079	9.63876	27.5365
C11orf97	2.24584	3.06461	0.0271891	CC-biased	4.98103	4.01794	3.98015	1.02688	6.26819	3.95402	1.75803	0	0	0	0.963876	0
WFIKKN2	40.5194	1.95174	0.0271891	CC-biased	46.8217	160.718	59.7022	8.21508	37.6091	73.1493	21.9754	7.48596	18.9668	28.2158	17.3498	6.02362
LOC112530352	6.60161	1.36027	0.0277473	CC-biased	10.9583	10.0448	6.96526	7.18819	15.0437	6.91953	4.39507	4.27769	3.61273	4.34089	2.89163	2.58155
CNTN4	72.3441	1.97555	0.028142	CC-biased	124.526	85.3812	56.7171	200.243	92.7692	132.46	14.0642	7.48596	76.7704	44.4941	28.9163	4.30258
LOC121109239	48.7901	1.46456	0.028142	CC-biased	56.7838	48.2153	152.241	73.9357	61.4283	37.5632	21.9754	22.4579	18.9668	8.68178	29.8802	53.352
PTN	94.9044	1.30458	0.0292151	CC-biased	230.124	79.3543	81.593	135.549	195.568	88.9654	85.2644	24.5967	46.9654	39.068	89.6405	42.1653
MMP27	12.1516	1.30369	0.0299891	CC-biased	14.9431	14.0628	8.95533	13.3495	30.0873	22.7356	9.66916	9.62481	5.41909	2.17045	9.63876	5.1631
MALRD1	4.65073	1.69679	0.0309426	CC-biased	6.97345	5.02242	7.9603	8.21508	2.50728	11.862	1.75803	2.13885	4.51591	2.17045	0.963876	1.72103
CSMD1	52.4109	1.62631	0.0310472	CC-biased	63.7572	145.65	44.7767	88.3121	106.559	25.7011	22.8544	63.096	11.7414	14.1079	26.0247	16.3498
LOC107055873	4.39155	2.8303	0.0312271	CC-biased	7.96965	13.0583	1.99007	1.02688	7.52183	14.8276	3.51606	0	0	0	1.92775	0.860517
C3orf67	3.62527	2.48803	0.0312271	CC-biased	9.96207	13.0583	1.99007	2.05377	5.01455	4.94252	0	1.06942	0.903181	0	1.92775	2.58155
LOC771030	14.4366	1.15609	0.0314413	CC-biased	19.9241	21.0942	14.9256	12.3226	33.8482	17.7931	8.79015	16.0413	9.03181	3.25567	6.74713	9.46568
TCF24	120.388	1.91859	0.0319855	CC-biased	229.128	86.3857	90.5484	318.334	206.85	211.54	72.0792	16.0413	143.606	28.2158	29.8802	12.0472
FHOD3	1279.78	1.0602	0.032256	CC-biased	1797.16	1680.5	2044.8	1530.06	2324.24	1003.33	908.901	787.095	528.361	397.192	1553.77	802.002
LOC107049794	2.93751	3.51705	0.0327858	CC-biased	6.97345	7.03139	12.9355	3.08065	2.50728	0	1.75803	0	0	0	0.963876	0
SLITRK4	51.6269	1.25596	0.0339022	CC-biased	112.571	74.3319	70.6476	46.2098	50.1455	83.0343	33.4026	41.7075	22.5795	10.8522	16.3859	57.6546
LOC121110447	67.7161	1.49279	0.0342132	CC-biased	76.7079	263.175	66.6675	75.9895	75.2183	41.5172	22.8544	29.9438	36.1273	46.6646	58.7964	18.9314
LOC101749674	13.4303	1.14846	0.036413	CC-biased	13.9469	21.0942	8.95533	22.5915	22.5655	21.7471	12.3062	6.41654	5.41909	14.1079	7.71101	4.30258
LOC112531088	1.44258	3.47674	0.0365938	CC-biased	1.99241	2.00897	8.95533	1.02688	1.25364	0.988504	0	0	0	1.08522	0	0
MMP3	1.48568	3.54865	0.0366051	CC-biased	1.99241	2.00897	8.95533	1.02688	0	2.96551	0.879015	0	0	0	0	0
LOC121106850	6.26559	2.51689	0.0369237	CC-biased	8.96586	3.01345	0.995037	23.6183	13.79	13.8391	1.75803	0	1.80636	0	4.81938	2.58155
TMEM272	1.42626	3.47808	0.0370017	CC-biased	2.98862	7.03139	0	1.02688	1.25364	3.95402	0	0	0	0	0	0.860517
LOC107053930	18.312	1.41441	0.0387282	CC-biased	12.9507	47.2108	18.9057	21.5646	43.8773	15.8161	8.79015	6.41654	19.87	6.51134	5.78326	12.0472
FSTL4	64.9023	1.56271	0.0391362	CC-biased	115.56	242.081	102.489	33.8872	63.9355	23.7241	25.4914	34.2215	35.2241	35.8124	41.4467	24.955
IGLL1	2650.49	1.66101	0.0398748	CC-biased	1815.09	1932.63	6238.88	3765.59	5237.7	5174.82	279.527	1746.37	1963.52	338.59	1807.27	1505.9
PLPPR4	40.6893	1.31654	0.0413849	CC-biased	41.8407	42.1884	74.6278	26.699	67.6964	95.8849	21.0964	12.8331	24.3859	7.59656	34.6995	38.7233
LOC121109442	5.35619	1.93603	0.0418098	CC-biased	8.96586	9.04036	0.995037	10.2688	3.76091	17.7931	1.75803	2.13885	3.61273	3.25567	0.963876	1.72103
DUOXA2	9.4346	2.07864	0.0427747	CC-biased	2.98862	9.04036	6.96526	42.1023	8.77547	21.7471	4.39507	4.27769	7.22545	1.08522	2.89163	1.72103
ALDOB	18.6071	1.39587	0.0430324	CC-biased	14.9431	55.2467	10.9454	29.7797	17.5509	33.6091	14.9433	5.34711	13.5477	8.68178	5.78326	12.9078
LOC771085	3.57987	1.8027	0.0459726	CC-biased	3.98483	7.03139	1.99007	7.18819	6.26819	6.91953	0.879015	2.13885	1.80636	2.17045	0	2.58155
LOC101750591	4.50932	3.38991	0.0471724	CC-biased	8.96586	20.0897	0.995037	14.3764	5.01455	0	2.63704	1.06942	0	0	0.963876	0
LOC101748507	2.69791	2.2197	0.0471724	CC-biased	4.98103	8.03588	2.98511	5.13442	1.25364	3.95402	0.879015	2.13885	0	1.08522	1.92775	0
LOC121106953	36.0173	1.72799	0.0475399	CC-biased	57.78	41.1839	95.5236	30.8065	55.1601	51.4022	0.879015	4.27769	21.6764	30.3862	25.0608	18.0709
LOC112531211	31.8183	1.61264	0.0475993	CC-biased	90.6548	55.2467	62.6873	21.5646	43.8773	13.8391	13.1852	2.13885	19.87	16.2783	26.9885	15.4893
ZNFY1	25.3747	1.69764	0.0478304	CC-biased	51.8027	33.148	21.8908	36.9678	46.3846	42.5057	23.7334	7.48596	0.903181	23.8749	2.89163	12.9078
LOC121110206	3.83785	2.2983	0.0483331	CC-biased	2.98862	14.0628	3.98015	5.13442	10.0291	1.97701	0.879015	3.20827	2.70954	1.08522	0	0
LOC100857497	17.7523	1.63246	0.0496518	CC-biased	36.8596	57.2556	11.9404	17.457	23.8191	13.8391	15.8223	3.20827	7.22545	7.59656	15.422	2.58155
LOC107053254	64.765	-5.67646	3.08132e-13	RR-biased	1.99241	1.00448	0.995037	3.08065	6.26819	1.97701	229.423	156.136	53.2877	44.4941	238.077	40.4443
LOC107052718	632.836	-8.61069	1.70254e-11	RR-biased	2.98862	6.02691	2.98511	3.08065	1.25364	2.96551	4.39507	3.20827	1391.8	1481.33	1507.5	3186.49
EMB	84.708	-1.68727	1.94618e-11	RR-biased	50.8065	40.1794	40.7965	29.7797	36.3555	42.5057	151.191	183.941	135.477	100.926	109.882	94.6568
LOC124417244	38.9301	-2.93261	1.82486e-09	RR-biased	13.9469	4.01794	6.96526	13.3495	2.50728	12.8506	35.1606	58.8183	103.866	46.6646	91.5682	77.4465
LOC417058	56.5411	-3.80389	2.94507e-09	RR-biased	19.9241	1.00448	9.95037	5.13442	6.26819	2.96551	68.5632	60.9571	216.764	79.2213	115.665	92.0753
LOC124417571	9.34645	-6.11361	7.92958e-09	RR-biased	0	1.00448	0	0	0	0	13.1852	19.2496	26.1923	16.2783	25.0608	11.1867
NPAS2	82.801	-1.14281	5.70669e-07	RR-biased	38.8521	55.2467	56.7171	61.6131	45.131	52.3907	126.578	105.873	149.928	83.5622	96.3876	121.333
CHL1	73.5281	-1.62498	1.36614e-06	RR-biased	39.8483	32.1435	43.7816	46.2098	30.0873	23.7241	92.2966	115.498	133.671	137.823	53.0132	134.241
KLHL25	207.307	-1.19065	1.58594e-06	RR-biased	147.439	154.691	117.414	97.554	135.393	105.77	244.366	264.147	299.856	294.095	205.306	421.653
LOC101751736	5.08519	-5.72607	1.58594e-06	RR-biased	0	0	0	0	0	0	11.4272	13.9025	4.51591	7.59656	19.2775	4.30258
LOC101749104	21.3678	-2.40463	2.13879e-06	RR-biased	10.9583	1.00448	9.95037	7.18819	10.0291	1.97701	44.8298	26.7356	29.805	39.068	24.0969	50.7705
LOC121107448	42.719	-2.96237	2.28271e-06	RR-biased	19.9241	4.01794	2.98511	5.13442	12.5364	13.8391	33.4026	42.7769	92.1245	77.0508	61.6881	147.148
GIMAP7L5	86.0057	-1.60475	1.69905e-05	RR-biased	21.9165	35.157	43.7816	69.8282	41.37	43.4942	145.037	152.927	143.606	62.9429	153.256	118.751
IGFBP5	941.634	-1.07117	1.84237e-05	RR-biased	527.99	659.947	666.675	785.567	601.746	402.321	1411.7	890.829	1133.49	1244.75	1281.96	1692.64
LOC107056139	222.951	-1.04204	2.63135e-05	RR-biased	172.344	156.7	137.315	184.839	92.7692	129.494	235.576	373.229	354.047	277.817	242.897	318.391
LOC107055147	42.6812	-1.57114	3.13309e-05	RR-biased	23.909	27.1211	27.861	22.5915	16.2973	10.8735	50.9829	51.3323	51.4813	92.244	46.2661	91.2148
LOC121108593	27.9505	-1.28438	4.53582e-05	RR-biased	13.9469	22.0987	10.9454	13.3495	23.8191	13.8391	39.5557	49.1935	36.1273	45.5794	38.555	28.3971
LOC121106881	80.5436	-1.60219	6.68872e-05	RR-biased	44.8293	28.1256	56.7171	37.9947	52.6528	19.7701	154.707	101.595	180.636	88.9883	72.2907	128.217
RBFOX1	74.2595	-1.315	6.99637e-05	RR-biased	61.7648	61.2736	40.7965	25.6721	40.1164	25.7011	91.4175	113.359	143.606	97.6701	100.243	89.4937
CETP	323.28	-1.43515	8.2759e-05	RR-biased	178.321	187.839	263.685	195.108	99.0374	122.574	377.097	384.992	691.837	650.049	352.779	376.046
LOC107054145	11.6945	-2.19131	8.2759e-05	RR-biased	4.98103	2.00897	1.99007	2.05377	7.52183	6.91953	16.7013	11.7637	15.3541	30.3862	26.0247	14.6288
KIFC2	608.567	-1.05198	0.000101408	RR-biased	286.908	353.579	440.801	470.313	440.027	384.528	777.049	896.176	976.339	1113.44	515.674	647.969
IQCM	7.59245	-2.52175	0.000101408	RR-biased	0.996207	2.00897	0.995037	3.08065	3.76091	2.96551	14.9433	8.55538	21.6764	13.0227	9.63876	9.46568
CD69L	408.126	-3.41649	0.000118726	RR-biased	37.8559	33.148	209.953	27.7259	41.37	69.1953	331.389	55.61	1081.11	722.759	755.679	1531.72
LOC101752249	9.41938	-3.81734	0.000196212	RR-biased	0.996207	0	0.995037	0	5.01455	0.988504	11.4272	17.1108	19.87	8.68178	5.78326	42.1653
RPE65	21.9773	-1.60329	0.000220475	RR-biased	15.9393	6.02691	16.9156	6.16131	10.0291	9.88504	28.1285	33.1521	32.5145	44.4941	42.4106	18.0709
LOC121107447	12.7375	-2.52457	0.00030453	RR-biased	8.96586	0	0.995037	2.05377	2.50728	7.90803	25.4914	31.0133	10.8382	17.3636	25.0608	20.6524
PLIN5	49.2747	-1.32632	0.000508771	RR-biased	39.8483	37.1659	27.861	22.5915	12.5364	27.6781	71.2002	70.5819	47.8686	98.7553	49.1577	86.0517
MTNR1A	5.8973	-3.65566	0.00059532	RR-biased	0	3.01345	0	1.02688	1.25364	0	4.39507	8.55538	8.12863	7.59656	22.1692	14.6288
CHIR-B6	4.18774	-4.42567	0.000934768	RR-biased	0	1.00448	0	1.02688	0	0	7.03212	18.1802	7.22545	1.08522	8.67489	6.02362
LOC121109543	1.77109	-4.19589	0.0010417	RR-biased	0	0	0	0	0	0	1.75803	5.34711	5.41909	3.25567	2.89163	2.58155
LOC124418405	1645.21	-3.18841	0.0010814	RR-biased	295.873	122.547	1000.01	139.656	111.574	281.724	1298.31	167.899	4354.24	3294.74	2931.15	5744.81
NGFR	122.394	-1.0811	0.00110527	RR-biased	52.799	88.3947	77.6129	94.4734	92.7692	66.2298	134.489	119.775	202.313	119.375	165.787	254.713
LOC124417339	29.5305	-1.28027	0.00112405	RR-biased	28.89	16.0718	9.95037	19.5108	12.5364	15.8161	29.0075	48.124	41.5463	47.7498	55.9048	29.2576
OTOG	20.4909	-1.88465	0.00117208	RR-biased	8.96586	6.02691	7.9603	4.10754	7.52183	17.7931	33.4026	28.8744	49.675	21.7045	12.5304	47.3284
TRPC3	30.8686	-2.56069	0.00129175	RR-biased	9.96207	12.0538	5.97022	13.3495	6.26819	5.93102	13.1852	78.0679	69.545	58.602	90.6044	6.88413
PTGDS	1545.84	-1.23882	0.00131312	RR-biased	560.864	594.655	1096.53	1407.86	758.451	1102.18	2298.62	2201.94	3153.91	2357.1	1445.81	1572.16
LOC428505	14.5022	-2.46171	0.00137632	RR-biased	0.996207	9.04036	3.98015	0	3.76091	8.89654	26.3704	8.55538	34.3209	20.6192	38.555	18.9314
LOC430443	8.23056	-5.93192	0.00149293	RR-biased	0	0	0	1.02688	0	0	0	1.06942	9.03181	20.6192	23.133	43.8864
ACOT9	898.456	-1.18091	0.00190102	RR-biased	631.595	472.108	812.945	198.189	545.332	639.562	1068	1382.76	1203.94	1183.98	1263.64	1379.41
G0S2	625.77	-1.88984	0.00190238	RR-biased	259.014	361.615	241.794	230.022	142.915	359.815	772.654	1105.78	845.378	2221.45	231.33	737.463
SYT9	92.833	-1.06592	0.00214739	RR-biased	49.8103	75.3364	38.8064	44.156	58.921	92.9194	176.682	130.47	107.479	134.568	112.774	92.0753
KCNK3	15.2093	-2.55096	0.0023228	RR-biased	0.996207	4.01794	2.98511	7.18819	8.77547	2.96551	9.66916	56.6794	37.9336	15.1931	7.71101	28.3971
GNAO1	33.5102	-1.23033	0.00251286	RR-biased	16.9355	27.1211	17.9107	20.5377	25.0728	12.8506	34.2816	31.0133	44.2559	55.3464	78.074	38.7233
LOC107049104	19.5464	-1.56944	0.00301485	RR-biased	8.96586	10.0448	11.9404	7.18819	5.01455	15.8161	44.8298	19.2496	20.7732	18.4488	24.0969	48.1889
TMEM82	18.2355	-1.45098	0.00315041	RR-biased	4.98103	11.0493	11.9404	6.16131	7.52183	16.8046	36.9186	20.319	14.4509	29.301	24.0969	35.2812
LOC101752163	12.6539	-2.36038	0.00328268	RR-biased	2.98862	3.01345	3.98015	2.05377	3.76091	8.89654	5.27409	27.805	37.0304	6.51134	29.8802	20.6524
C14orf180	273.538	-1.35192	0.00337065	RR-biased	123.53	186.834	74.6278	120.146	240.698	178.919	363.912	408.52	670.161	202.937	373.984	338.183
LOC107050230	5.84819	-4.43054	0.00404947	RR-biased	0	3.01345	0	0	0	0	5.27409	22.4579	15.3541	1.08522	5.78326	17.2103
ART1	29.1175	-1.15094	0.00462328	RR-biased	16.9355	16.0718	15.9206	30.8065	6.26819	21.7471	35.1606	38.4992	53.2877	40.1533	45.3022	29.2576
LRRC30	93.8385	-1.80595	0.00513317	RR-biased	13.9469	23.1032	39.8015	46.2098	61.4283	66.2298	227.665	195.704	206.829	106.352	90.6044	48.1889
LOC776463	135.557	-2.17538	0.00524627	RR-biased	66.7458	42.1884	32.8362	50.3173	46.3846	56.3447	55.3779	379.645	65.0291	64.0282	346.995	420.793
LOC112531107	23.388	-2.06987	0.00543371	RR-biased	6.97345	19.0852	6.96526	7.18819	3.76091	9.88504	36.9186	23.5273	18.0636	20.6192	26.9885	100.68
NETO2	79.247	-1.13603	0.00567316	RR-biased	62.761	52.2332	38.8064	39.0216	56.4137	48.4367	152.07	118.706	65.9322	57.5168	160.967	98.0989
LOC423731	100.802	-1.11041	0.00575789	RR-biased	55.7876	69.3095	65.6725	48.2636	109.066	35.5861	91.4175	165.761	138.187	141.079	187.956	101.541
HS6ST3	10.2372	-1.63962	0.00587452	RR-biased	4.98103	2.00897	2.98511	4.10754	12.5364	3.95402	10.5482	24.5967	12.6445	13.0227	12.5304	18.9314
LOC100859213	8.72269	-4.29624	0.00598276	RR-biased	0	1.00448	1.99007	0	0	1.97701	52.7409	1.06942	9.935	1.08522	20.2414	14.6288
RGS8	17.7915	-2.1209	0.00600984	RR-biased	3.98483	7.03139	7.9603	8.21508	10.0291	2.96551	71.2002	21.3885	5.41909	26.0454	26.0247	23.234
MMP9	20.0647	-1.5602	0.00640146	RR-biased	6.97345	9.04036	2.98511	21.5646	6.26819	13.8391	19.3383	45.9852	23.4827	33.6419	24.0969	33.5602
OTX5	12.0241	-2.68819	0.00764286	RR-biased	4.98103	5.02242	2.98511	2.05377	1.25364	2.96551	52.7409	29.9438	13.5477	1.08522	9.63876	18.0709
LOC124417254	5.51682	-3.29222	0.00804427	RR-biased	2.98862	1.00448	0	2.05377	0	0	7.91113	2.13885	27.9986	8.68178	4.81938	8.60517
LOC121106436	50.1287	-3.12981	0.00823714	RR-biased	42.8369	0	7.9603	1.02688	3.76091	5.93102	79.9904	31.0133	133.671	68.3691	142.654	84.3306
FHL2	281.895	-1.16469	0.00825294	RR-biased	90.6548	287.283	210.948	130.414	176.763	147.287	417.532	330.452	498.556	552.379	305.549	234.921
LOC112531516	22.2024	-1.53425	0.00833736	RR-biased	4.98103	27.1211	6.96526	11.2957	10.0291	7.90803	30.7655	32.0827	51.4813	37.9828	26.0247	19.7919
LOC112529991	1.94124	-3.81457	0.00850091	RR-biased	0	1.00448	0	0	0	0	7.91113	3.20827	3.61273	3.25567	0	4.30258
LOC112531488	4.5591	-2.46591	0.00896698	RR-biased	0.996207	3.01345	0.995037	0	2.50728	0.988504	3.51606	12.8331	12.6445	4.34089	7.71101	5.1631
LCN15	1.80713	-3.70039	0.00896698	RR-biased	0	0	0	1.02688	0	0	3.51606	5.34711	6.32227	0	2.89163	2.58155
SYCP1	14.4918	-1.42109	0.00964501	RR-biased	3.98483	9.04036	7.9603	12.3226	3.76091	9.88504	27.2495	17.1108	28.9018	23.8749	21.2053	8.60517
FSTL3	105.409	-1.03189	0.00967533	RR-biased	44.8293	56.2512	106.469	49.2905	62.6819	95.8849	181.956	155.066	182.443	94.4144	110.846	124.775
MUC5L	16.9098	-1.09436	0.00973268	RR-biased	7.96965	12.0538	14.9256	10.2688	6.26819	12.8506	34.2816	18.1802	21.6764	24.9601	23.133	16.3498
LOC121107344	10.8936	-1.5065	0.00973268	RR-biased	4.98103	7.03139	3.98015	3.08065	3.76091	10.8735	12.3062	13.9025	24.3859	23.8749	9.63876	12.9078
GFPT2	498.144	-1.02517	0.010877	RR-biased	313.805	431.928	429.856	219.753	213.118	360.804	688.269	433.116	746.028	561.06	498.324	1081.67
DAZL	4.60895	-5.08443	0.010877	RR-biased	0	1.00448	0	0	0	0	1.75803	1.06942	30.7082	13.0227	0	7.74465
ACSS1B	16.7117	-1.55009	0.0117377	RR-biased	11.9545	7.03139	4.97519	7.18819	11.2827	8.89654	14.9433	26.7356	39.74	19.534	8.67489	39.5838
LOC121110769	31.7924	-1.63722	0.0123506	RR-biased	19.9241	15.0673	21.8908	15.4033	18.8046	1.97701	89.6595	48.124	38.8368	19.534	50.1216	42.1653
TRPM1	19.2919	-1.21424	0.0126886	RR-biased	11.9545	12.0538	17.9107	5.13442	7.52183	14.8276	36.0396	34.2215	27.0954	14.1079	30.844	19.7919
SOSTDC1	11.5047	-1.14221	0.013126	RR-biased	9.96207	6.02691	6.96526	8.21508	3.76091	7.90803	16.7013	16.0413	21.6764	10.8522	14.4581	15.4893
LOC121108242	4.22277	-2.82841	0.0131321	RR-biased	0	0	0.995037	4.10754	0	0.988504	7.03212	13.9025	4.51591	11.9375	2.89163	4.30258
LACTBL1	153.838	-2.58673	0.0135555	RR-biased	41.8407	33.148	28.8561	24.6452	63.9355	71.1723	66.8051	236.342	243.859	204.022	9.63876	821.793
LOC121107549	1.87869	-4.29999	0.0135555	RR-biased	0	0	0	0	0	0	11.4272	2.13885	2.70954	4.34089	1.92775	0
LOC121107911	8.75835	-1.5543	0.0144373	RR-biased	6.97345	8.03588	2.98511	2.05377	2.50728	3.95402	14.0642	18.1802	19.87	6.51134	9.63876	10.3262
GABRB2	31.104	-2.52119	0.014666	RR-biased	15.9393	10.0448	10.9454	11.2957	5.01455	1.97701	50.9829	126.192	15.3541	11.9375	104.099	9.46568
PPL	1238.67	-1.0864	0.0149495	RR-biased	799.954	580.592	956.231	481.609	776.002	1164.46	825.395	1421.26	1743.14	1806.9	1499.79	2808.73
TRIM66	34.8546	-1.17357	0.0155204	RR-biased	17.9317	19.0852	12.9355	16.4302	17.5509	44.4827	72.0792	48.124	52.3845	31.4715	37.5912	48.1889
CCDC36	20.5193	-1.02355	0.0155857	RR-biased	12.9507	6.02691	13.9305	15.4033	15.0437	17.7931	24.6124	34.2215	37.9336	26.0454	25.0608	17.2103
LOC124417248	3.77158	-3.33026	0.0155857	RR-biased	1.99241	2.00897	0	0	0	0	3.51606	1.06942	4.51591	6.51134	14.4581	11.1867
LOC422895	7.06522	-1.43475	0.0156204	RR-biased	3.98483	4.01794	4.97519	0	6.26819	3.95402	8.79015	8.55538	10.8382	10.8522	9.63876	12.9078
NXPH2	13.8055	-1.13738	0.0158373	RR-biased	9.96207	8.03588	4.97519	8.21508	8.77547	11.862	28.1285	18.1802	10.8382	20.6192	15.422	20.6524
LOC124417249	10.2168	-1.97995	0.0158924	RR-biased	5.97724	2.00897	0	12.3226	2.50728	1.97701	14.9433	6.41654	20.7732	17.3636	20.2414	18.0709
H2AFJ	73.3192	-1.04944	0.0160216	RR-biased	55.7876	44.1973	37.8114	60.5862	40.1164	47.4482	58.894	148.65	59.61	154.102	77.1101	95.5174
RTN4R	4.56339	-2.05508	0.0160809	RR-biased	0	2.00897	1.99007	2.05377	3.76091	0.988504	4.39507	9.62481	3.61273	11.9375	5.78326	8.60517
LOC107053262	1.75791	-4.19709	0.0165343	RR-biased	0	0	0	0	0	0	7.91113	7.48596	0	1.08522	2.89163	1.72103
HAL	6.91184	-1.51176	0.017412	RR-biased	3.98483	5.02242	3.98015	3.08065	3.76091	1.97701	14.0642	7.48596	10.8382	6.51134	6.74713	15.4893
CPOX	254.414	-1.13382	0.0177871	RR-biased	144.45	156.7	136.32	178.678	180.524	159.149	632.012	525.087	228.505	321.226	181.209	209.106
CHIR-B4	10.6583	-1.45883	0.0177871	RR-biased	3.98483	6.02691	5.97022	5.13442	6.26819	6.91953	7.03212	16.0413	18.9668	9.76701	12.5304	29.2576
SCNN1B	26.9193	-1.47143	0.0177871	RR-biased	13.9469	18.0807	23.8809	15.4033	5.01455	8.89654	37.7976	12.8331	48.7718	51.0055	60.7242	26.676
SPEF2	12.5239	-1.47201	0.0186143	RR-biased	7.96965	13.0583	4.97519	9.24196	1.25364	2.96551	27.2495	14.9719	24.3859	19.534	13.4943	11.1867
LOC121106956	29.5295	-3.2306	0.019952	RR-biased	28.89	1.00448	1.99007	2.05377	0	0	50.1038	34.2215	104.769	39.068	57.8326	34.4207
TSPAN15	106.955	-1.06393	0.0205702	RR-biased	48.8141	56.2512	84.5782	75.9895	81.4865	68.2068	95.8126	161.483	158.057	215.959	57.8326	178.987
LOC107049386	12.1041	-4.0871	0.0206156	RR-biased	0	0	6.96526	0	0	0.988504	10.5482	16.0413	6.32227	13.0227	89.6405	1.72103
SCN5A	40.4347	-1.53722	0.0207761	RR-biased	12.9507	19.0852	26.866	36.9678	6.26819	21.7471	16.7013	54.5406	56.9004	72.7099	100.243	60.2362
LOC776719	5.61501	-1.86897	0.0220209	RR-biased	3.98483	0	0.995037	3.08065	1.25364	4.94252	9.66916	17.1108	8.12863	6.51134	4.81938	6.88413
C5orf49	5.70913	-3.10184	0.0223728	RR-biased	1.99241	2.00897	0	1.02688	0	1.97701	5.27409	0	20.7732	22.7897	5.78326	6.88413
JAKMIP1	12.2048	-1.06212	0.0238057	RR-biased	8.96586	10.0448	8.95533	4.10754	5.01455	9.88504	15.8223	17.1108	22.5795	17.3636	15.422	11.1867
LOC417067	112.464	-3.32986	0.0245671	RR-biased	106.594	1.00448	7.9603	4.10754	1.25364	0.988504	134.489	108.012	244.762	194.255	286.271	259.876
GRM4	5.3672	-2.01827	0.0246914	RR-biased	0	5.02242	0	1.02688	5.01455	1.97701	7.03212	6.41654	9.935	16.2783	4.81938	6.88413
CHIR-AB-600	9.78312	-1.68994	0.024972	RR-biased	2.98862	8.03588	2.98511	8.21508	2.50728	2.96551	15.8223	17.1108	17.1604	3.25567	26.0247	10.3262
LRTOMT	10.8701	-1.28032	0.0270387	RR-biased	3.98483	7.03139	3.98015	10.2688	2.50728	9.88504	20.2173	12.8331	18.0636	21.7045	9.63876	10.3262
CRLF2	20.1661	-1.41245	0.0270387	RR-biased	12.9507	10.0448	4.97519	17.457	10.0291	10.8735	32.5236	9.62481	50.5782	15.1931	29.8802	37.8627
LOC124417417	3.58065	-2.59701	0.0271891	RR-biased	0.996207	3.01345	1.99007	0	0	0	3.51606	2.13885	13.5477	4.34089	4.81938	8.60517
SNORC	4.62592	-2.13646	0.0275161	RR-biased	2.98862	0	1.99007	1.02688	1.25364	2.96551	11.4272	2.13885	4.51591	13.0227	3.8555	10.3262
CHIR-AB1	12.6285	-1.98556	0.0276642	RR-biased	0.996207	15.0673	4.97519	4.10754	1.25364	3.95402	21.9754	28.8744	11.7414	13.0227	7.71101	37.8627
EDARADD	11.9188	-1.13115	0.0292151	RR-biased	8.96586	5.02242	6.96526	5.13442	8.77547	9.88504	21.0964	18.1802	17.1604	19.534	15.422	6.88413
ZMAT4	51.744	-1.09308	0.0296186	RR-biased	29.8862	24.1076	33.8313	30.8065	41.37	38.5517	28.1285	59.8877	86.7054	67.2838	53.0132	127.356
ADMP	3.42496	-2.00594	0.0310472	RR-biased	2.98862	0	1.99007	3.08065	0	0	6.1531	4.27769	4.51591	5.42612	5.78326	6.88413
ADGRF4	15.2321	-1.16156	0.0312419	RR-biased	8.96586	8.03588	6.96526	5.13442	6.26819	20.7586	22.8544	29.9438	16.2573	15.1931	18.3136	24.0945
LOC124417243	150.896	-1.68942	0.0319116	RR-biased	56.7838	92.4126	3.98015	88.3121	95.2765	91.9309	257.551	174.316	173.411	323.396	320.007	133.38
LOC107052484	6.70589	-1.35023	0.032256	RR-biased	3.98483	8.03588	0.995037	2.05377	2.50728	4.94252	12.3062	10.6942	8.12863	8.68178	8.67489	9.46568
LOC107050008	10.3719	-1.45295	0.0324525	RR-biased	3.98483	6.02691	9.95037	1.02688	7.52183	4.94252	6.1531	16.0413	12.6445	11.9375	19.2775	24.955
AGMO	3.78528	-2.68326	0.0325492	RR-biased	1.99241	0	1.99007	1.02688	0	0.988504	7.03212	7.48596	17.1604	2.17045	3.8555	1.72103
LOC107052867	12.2126	-1.323	0.0327897	RR-biased	3.98483	7.03139	6.96526	7.18819	8.77547	7.90803	20.2173	28.8744	13.5477	11.9375	24.0969	6.02362
LOC107049467	2.20345	-4.5327	0.0346427	RR-biased	0	0	0	0	0	0	13.1852	0	0	4.34089	2.89163	6.02362
WNT16	35.3265	-1.76543	0.035015	RR-biased	6.97345	15.0673	27.861	6.16131	33.8482	6.91953	60.652	32.0827	85.8022	35.8124	96.3876	16.3498
MSLNL	2.14389	-3.40983	0.035954	RR-biased	0.996207	0	0	0	0	0.988504	0.879015	7.48596	2.70954	0	5.78326	6.88413
LOC112530601	2.70433	-3.75771	0.0371456	RR-biased	0	0	0	2.05377	0	0	3.51606	11.7637	6.32227	1.08522	7.71101	0
LOC107049124	4.96774	-2.02704	0.0383383	RR-biased	0.996207	0	2.98511	3.08065	5.01455	0	6.1531	9.62481	5.41909	6.51134	16.3859	3.44207
KLHL14	10.7549	-1.08212	0.0387503	RR-biased	8.96586	5.02242	6.96526	6.16131	6.26819	7.90803	8.79015	18.1802	20.7732	9.76701	17.3498	12.9078
LOC124417358	13.451	-1.02208	0.0399454	RR-biased	11.9545	8.03588	11.9404	7.18819	5.01455	8.89654	29.8865	13.9025	13.5477	16.2783	19.2775	15.4893
ADAMDEC1	18.125	-1.28136	0.0418221	RR-biased	11.9545	11.0493	3.98015	8.21508	12.5364	15.8161	23.7334	40.6381	20.7732	14.1079	12.5304	42.1653
STOX1	3.45859	-2.50991	0.0427747	RR-biased	0.996207	1.00448	0.995037	2.05377	1.25364	0	3.51606	0	12.6445	4.34089	8.67489	6.02362
ESM1	36.3905	-1.09931	0.0430324	RR-biased	16.9355	13.0583	19.9007	35.941	23.8191	29.6551	89.6595	43.8463	56.9004	23.8749	36.6273	46.4679
LAG3	9.93065	-1.13158	0.0435958	RR-biased	6.97345	7.03139	4.97519	6.16131	8.77547	3.95402	18.4593	9.62481	8.12863	9.76701	16.3859	18.9314
LOC107051864	18.4509	-1.2629	0.0435958	RR-biased	10.9583	11.0493	10.9454	11.2957	15.0437	5.93102	27.2495	32.0827	25.2891	43.4089	5.78326	22.3734
TOM1L1	23.4602	-1.74661	0.044379	RR-biased	18.9279	3.01345	10.9454	11.2957	7.52183	12.8506	19.3383	27.805	17.1604	45.5794	11.5665	95.5174
LOC121111048	6.92359	-1.26994	0.0469949	RR-biased	3.98483	2.00897	6.96526	5.13442	0	5.93102	11.4272	7.48596	13.5477	7.59656	8.67489	10.3262
KCNS1	7.63803	-1.76932	0.0475993	RR-biased	1.99241	3.01345	0	2.05377	3.76091	9.88504	8.79015	24.5967	11.7414	6.51134	11.5665	7.74465
ELF3	5.86645	-4.02602	0.0478304	RR-biased	0	2.00897	0	1.02688	0	0.988504	1.75803	2.13885	5.41909	5.42612	0	51.631
MPP1	2425.44	-1.00217	0.0483439	RR-biased	2912.91	1210.4	1452.75	1517.74	834.923	1762.5	2570.24	3189.02	2750.19	5582.39	2021.25	3300.94
MYO7B	33.9893	-1.24311	0.0486768	RR-biased	14.9431	17.0762	21.8908	19.5108	18.8046	28.6666	52.7409	103.734	35.2241	41.2385	14.4581	39.5838
SLC38A4	154.089	-1.2599	0.0489938	RR-biased	45.8255	114.511	71.6427	64.6937	175.509	73.1493	164.376	340.076	368.498	154.102	92.5321	184.151
LOC121111686	13.2675	-1.09268	0.0490815	RR-biased	12.9507	7.03139	10.9454	2.05377	8.77547	8.89654	17.5803	10.6942	15.3541	29.301	19.2775	16.3498
CYP2AB5	3.26818	-1.92405	0.0498879	RR-biased	0.996207	4.01794	1.99007	0	0	0.988504	3.51606	3.20827	8.12863	5.42612	5.78326	5.1631
LOC112531212	5.44825	-1.52156	0.0498995	RR-biased	1.99241	4.01794	0.995037	4.10754	5.01455	0.988504	4.39507	9.62481	11.7414	7.59656	10.6026	4.30258

## Sheet: Table S8
Table S8. Differentially expressed genes profiles between CC and RR at D42
Gene	BaseMean	log2FoldChange	Padj	Group	CC_D42_1_tpm	CC_D42_2_tpm	CC_D42_3_tpm	CC_D42_4_tpm	CC_D42_5_tpm	CC_D42_6_tpm	RR_D42_1_tpm	RR_D42_2_tpm	RR_D42_3_tpm	RR_D42_4_tpm	RR_D42_5_tpm	RR_D42_6_tpm
LOC426193	731.901	1.65792	9.45e-09	CC-biased	1154.95	806.306	1716.58	1120.1	1119.04	752.893	340.914	487.105	384.091	292.589	338.581	269.673
MTFP1	56.8966	1.70056	2.92e-06	CC-biased	106.259	68.8073	93.854	91.3984	62.6476	99.9013	25.1411	38.3006	21.8096	11.6612	24.1844	38.795
LOC121108087	238.155	1.5193	7.61e-06	CC-biased	357.507	556.273	229.874	296.579	276.432	402.33	98.5533	92.3142	107.836	118.732	141.651	179.782
SMPX	1493.81	2.4013	7.95e-06	CC-biased	2956.38	3012.99	2886.35	1651.7	687.557	3877.08	498.8	292.656	877.23	329.693	496.643	358.617
ENKD1	220.698	1.08475	1.7e-05	CC-biased	207.553	407.999	341.411	291.915	257.638	293.347	106.598	165.969	167.207	136.754	144.242	127.74
LOC121111488	18.4468	1.86809	5.61e-05	CC-biased	21.8477	22.2897	35.3653	41.036	20.3605	33.6032	7.03952	9.82066	3.63493	9.54095	12.0922	4.7311
LOC101749368	23.7657	4.27707	0.000101783	CC-biased	1.98615	60.0853	61.2091	11.1916	82.225	54.4916	3.01694	2.9462	3.63493	0	3.45491	0.94622
SAXO1	15.3215	2.80249	0.000104439	CC-biased	30.7853	21.3206	48.9673	18.6527	7.83095	33.6032	4.02258	1.96413	2.42329	3.18032	2.59118	8.51598
ARL11	34.7609	1.26453	0.000104439	CC-biased	56.6053	49.425	66.6499	38.2381	45.4195	39.0523	20.1129	11.7848	18.1747	26.5026	22.4569	22.7093
BAALC	32.3555	2.32879	0.000306192	CC-biased	54.6191	35.8574	108.816	21.4506	21.9267	81.7374	9.05081	10.8027	6.05822	11.6612	12.0922	14.1933
LOC107053028	9.61646	2.35141	0.000418052	CC-biased	26.813	18.4132	14.9622	12.1243	18.0112	6.35736	4.02258	1.96413	2.42329	2.12021	3.45491	4.7311
FAM237A	10.1031	2.18714	0.00047041	CC-biased	17.8754	17.4441	12.2418	13.0569	12.5295	26.3376	2.01129	7.85653	3.63493	2.12021	5.18236	0.94622
KCNH2	266.148	1.11766	0.000689636	CC-biased	545.198	408.968	398.539	243.418	259.987	331.491	164.926	171.862	123.588	168.557	221.114	156.126
NPR1	3.01547	4.53158	0.000710889	CC-biased	4.96538	7.75294	4.08061	3.73055	10.9633	3.63278	0	0	0	1.06011	0	0
BTN3A3L1	8.69343	3.21707	0.0011881	CC-biased	13.9031	18.4132	19.0428	12.1243	7.04785	23.613	0	0	0	7.42074	0.863727	1.89244
LOC121106953	44.4216	2.72743	0.0014765	CC-biased	91.3629	47.4868	93.854	56.8909	58.7321	115.341	17.096	0	6.05822	4.24042	25.9118	16.0857
LOC100857549	16.3265	1.35459	0.00180191	CC-biased	21.8477	26.1662	14.9622	29.8444	22.7098	24.5212	13.0734	8.83859	8.48151	12.7213	5.18236	7.56976
MHM2	2660.85	3.14653	0.00217975	CC-biased	5536.39	3044	11384.9	1024.04	395.463	7305.51	536.009	264.176	827.553	130.393	575.242	906.479
LOC101748992	56.7154	2.17934	0.00311983	CC-biased	87.3906	62.9926	73.451	141.761	36.0224	156.209	17.096	34.3723	19.3863	5.30053	37.1403	9.4622
MSLN	33.5842	1.17435	0.00325805	CC-biased	34.7576	42.6412	47.6071	55.9582	52.4674	44.5015	20.1129	13.7489	35.1377	26.5026	17.2745	12.3009
LOC101749674	13.9489	1.86182	0.0041109	CC-biased	25.82	25.1971	39.4459	16.7875	8.61404	15.4393	6.03387	5.8924	9.69315	6.36063	4.31864	3.78488
LOC112530310	36.0203	1.79001	0.00600779	CC-biased	39.723	50.3941	23.1234	54.0929	126.078	41.7769	13.0734	21.6054	14.5397	9.54095	25.0481	13.2471
CLVS1	5.83941	2.28357	0.00681381	CC-biased	7.9446	11.6294	13.602	7.4611	13.3126	4.54097	3.01694	0	1.21164	1.06011	3.45491	2.83866
LOC121113331	107.754	1.29256	0.0069276	CC-biased	184.712	177.349	157.784	112.849	149.571	136.229	21.1186	104.099	65.4288	50.8851	73.4168	59.6119
PITPNM1	403.365	1.08234	0.0071131	CC-biased	520.371	671.598	787.557	440.205	292.877	576.703	186.044	253.373	210.826	257.606	368.811	274.404
TMEM163	9.45827	5.21346	0.00791386	CC-biased	6.95153	1.93824	1.3602	29.8444	41.504	29.0622	0	0	0	0	0	2.83866
LOC100857497	11.9824	2.31471	0.00893305	CC-biased	9.93075	17.4441	16.3224	13.0569	50.9012	11.8065	4.02258	1.96413	2.42329	9.54095	2.59118	3.78488
ELFN1	47.2829	1.56838	0.0105917	CC-biased	85.4045	65.9	36.7255	142.693	38.3716	55.3998	18.1016	22.5875	18.1747	19.0819	23.3206	41.6337
MCOLN3	18.2355	1.64331	0.011475	CC-biased	58.5914	20.3515	23.1234	15.8548	24.2759	23.613	10.0565	15.7131	7.26986	6.36063	6.04609	7.56976
LOC124417373	8.10202	1.66565	0.0122025	CC-biased	14.8961	4.84559	13.602	14.9222	11.7464	13.6229	5.02823	2.9462	6.05822	3.18032	2.59118	3.78488
CSTA	31.3158	1.18909	0.0167984	CC-biased	35.7507	60.0853	21.7632	43.8339	57.949	41.7769	19.1073	15.7131	15.7514	16.9617	31.9579	15.1395
EMILIN3	94.5877	1.32342	0.0199059	CC-biased	94.3421	188.978	125.139	93.2637	84.5742	225.232	36.2032	48.1212	39.9843	42.4042	62.1883	94.622
ATP10B	1.89115	3.79085	0.0212744	CC-biased	3.9723	7.75294	4.08061	1.86527	3.13238	0.908194	0	0.982066	0	0	0	0
LOC121111297	16.6114	1.58504	0.0214272	CC-biased	13.9031	20.3515	53.0479	28.9117	15.6619	18.1639	12.0677	4.91033	7.26986	9.54095	6.04609	9.4622
MEOX1	11.6153	1.40156	0.0225316	CC-biased	13.9031	20.3515	16.3224	16.7875	10.9633	22.7048	11.0621	6.87446	7.26986	2.12021	3.45491	7.56976
LOC112530622	135.007	2.72353	0.0229978	CC-biased	50.6468	771.418	179.547	83.9373	84.5742	237.039	11.0621	38.3006	38.7726	7.42074	29.3667	87.9985
GPC6	10.4508	1.92808	0.0246259	CC-biased	9.93075	15.5059	4.08061	21.4506	20.3605	28.154	6.03387	2.9462	1.21164	2.12021	6.04609	7.56976
PRUNE2	259.975	1.92785	0.0246259	CC-biased	692.173	680.321	450.227	275.128	180.895	191.629	26.1468	71.6908	197.498	83.7483	182.246	87.9985
SOST	9.07936	1.70551	0.0246259	CC-biased	15.8892	9.69118	24.4837	18.6527	8.61404	6.35736	4.02258	5.8924	4.84658	3.18032	2.59118	4.7311
LOC121108570	25.3154	1.80192	0.0267758	CC-biased	28.7992	37.7956	6.80101	41.036	73.6109	48.1343	11.0621	9.82066	6.05822	6.36063	17.2745	17.032
J6367_mgt18	7.27736	1.72705	0.0271344	CC-biased	12.91	5.81471	16.3224	13.9896	10.9633	7.26555	6.03387	3.92826	1.21164	4.24042	0.863727	3.78488
LOC107053242	1.23292	3.77256	0.0277741	CC-biased	2.97923	2.90735	1.3602	0	3.91547	3.63278	0	0	0	0	0	0
LOC101750958	11.4985	1.43775	0.0278177	CC-biased	18.8684	17.4441	10.8816	20.518	18.7943	14.5311	10.0565	0.982066	2.42329	5.30053	7.77354	10.4084
LOC107049692	60.5598	1.41925	0.0298365	CC-biased	74.4806	52.3324	108.816	95.129	104.935	93.544	66.3726	49.1033	19.3863	12.7213	22.4569	27.4404
S100A6	374.541	1.50631	0.0309128	CC-biased	366.445	281.044	1097.68	310.568	326.551	942.705	146.824	135.525	167.207	196.12	221.978	301.844
TCF24	64.8211	1.61849	0.0337712	CC-biased	134.065	90.1279	78.8918	206.113	47.7688	29.9704	18.1016	33.3902	35.1377	26.5026	47.505	30.279
LOC101748700	15.5366	1.02841	0.033897	CC-biased	24.8269	21.3206	16.3224	19.5854	18.7943	23.613	15.0847	5.8924	13.3281	10.6011	9.501	7.56976
DPP4	261.006	1.34885	0.0373856	CC-biased	296.929	264.569	138.741	374.92	658.583	514.946	174.982	79.5473	100.566	196.12	158.062	174.104
LOC121107882	3.52759	3.69984	0.0383668	CC-biased	8.93768	5.81471	5.44081	0	11.7464	7.26555	1.00565	0	0	2.12021	0	0
H2AFX	20.5294	1.05677	0.0391751	CC-biased	34.7576	29.0735	16.3224	28.9117	21.9267	35.4196	10.0565	7.85653	10.9048	14.8415	16.4108	19.8706
LOC107052309	10.496	1.31223	0.039547	CC-biased	14.8961	9.69118	12.2418	19.5854	15.6619	17.2557	4.02258	6.87446	4.84658	11.6612	2.59118	6.62354
LOC107052682	1.64451	3.64625	0.0398631	CC-biased	2.97923	1.93824	1.3602	0.932637	7.83095	3.63278	0	0	0	1.06011	0	0
LOC107054725	176.866	2.8455	0.0398631	CC-biased	460.787	489.404	484.232	37.3055	100.236	290.622	21.1186	3.92826	167.207	22.2622	31.0942	14.1933
KCNQ2	33.1299	1.68708	0.0398631	CC-biased	51.6399	56.2088	31.2847	51.295	51.6843	61.7572	6.03387	19.6413	6.05822	4.24042	19.8657	37.8488
CSMD1	18.5514	1.80262	0.0403495	CC-biased	44.6884	37.7956	43.5265	27.9791	4.69857	14.5311	5.02823	8.83859	7.26986	13.7814	6.90982	7.56976
LOC121111168	5.20896	1.9221	0.0449218	CC-biased	1.98615	8.72206	8.16122	9.32637	10.9633	9.99013	1.00565	2.9462	3.63493	3.18032	2.59118	0
LOC101750376	29.1618	1.69305	0.0488591	CC-biased	46.6745	34.8882	32.6449	55.9582	32.1069	65.39	5.02823	7.85653	7.26986	8.48084	12.9559	40.6875
LOC121108155	42.2435	1.42604	0.0497826	CC-biased	75.4737	60.0853	36.7255	57.8235	20.3605	118.973	37.2089	17.6772	19.3863	15.9016	19.8657	27.4404
LOC107053254	51.7599	-4.5025	2.08e-14	RR-biased	2.97923	7.75294	9.52142	0.932637	1.56619	4.54097	112.632	83.4756	112.683	166.437	36.2765	82.3211
LOC428244	103.344	-4.51636	1.58e-06	RR-biased	3.9723	5.81471	13.602	3.73055	14.8788	9.99013	537.015	130.615	351.377	108.131	25.0481	35.9564
LOC107052718	416.899	-7.93967	3.06e-06	RR-biased	6.95153	0	8.16122	0.932637	0	4.54097	1330.47	1132.32	1074.73	1.06011	1439.83	3.78488
LOC101751736	4.56703	-5.66185	5.65e-06	RR-biased	0	0	0	0	0	0	18.1016	9.82066	9.69315	5.30053	4.31864	7.56976
LOC112532663	91.3635	-1.46818	5.74e-06	RR-biased	51.6399	30.0426	69.3703	51.295	25.059	65.39	137.773	137.489	128.434	153.715	117.467	128.686
STEAP3	124.74	-1.11883	9.5e-06	RR-biased	91.3629	80.4368	72.0907	80.2068	68.1293	79.9211	255.434	177.754	123.588	157.956	142.515	167.481
GIMAP7L5	198.499	-2.69002	9.5e-06	RR-biased	43.6953	43.6103	16.3224	126.839	67.3462	20.8885	302.699	396.755	212.038	406.02	226.296	519.475
LOC121107592	6.88639	-3.22306	0.000121124	RR-biased	0.993075	1.93824	4.08061	0.932637	0.783095	0	16.0903	12.7669	19.3863	9.54095	9.501	6.62354
CETP	735.692	-1.40885	0.000123599	RR-biased	395.244	549.49	540.001	375.853	275.649	280.632	662.72	1039.03	1210.43	827.942	1633.31	1038
HAL	6.94897	-2.37757	0.000261954	RR-biased	1.98615	4.84559	1.3602	1.86527	2.34928	0.908194	14.079	8.83859	10.9048	12.7213	11.2285	12.3009
MPP1	1433.41	-1.11962	0.000423748	RR-biased	878.871	1006.91	782.117	825.384	1226.33	700.217	2240.58	2410.97	2140.97	2395.84	1366.42	1226.3
LOC112531107	41.2826	-2.73171	0.000599614	RR-biased	6.95153	26.1662	2.72041	11.1916	10.1802	7.26555	40.2258	57.9419	36.3493	60.426	194.339	41.6337
LOC124417242	4.2154	-4.52945	0.000599614	RR-biased	0.993075	0	0	0	0.783095	0	6.03387	5.8924	9.69315	9.54095	3.45491	14.1933
NIPAL2	17.4321	-2.40261	0.000734134	RR-biased	2.97923	7.75294	4.08061	4.66318	5.48166	8.17374	26.1468	19.6413	30.2911	15.9016	70.8256	13.2471
LOC121107448	30.1775	-3.86416	0.000951517	RR-biased	2.97923	0.969118	14.9622	0	0	5.44916	85.4799	67.7625	61.7938	19.0819	83.7815	19.8706
LOC121108997	10.1893	-4.31445	0.00111983	RR-biased	0.993075	0.969118	1.3602	0.932637	0.783095	0.908194	32.1807	41.2468	20.5979	8.48084	13.8196	0
LOC112530601	3.93851	-4.45552	0.00152233	RR-biased	0	0.969118	0	0	0.783095	0	9.05081	14.731	2.42329	3.18032	9.501	6.62354
AGXT2	13.7195	-2.24874	0.00180191	RR-biased	5.95845	2.90735	4.08061	9.32637	6.26476	0	35.1976	27.4978	8.48151	22.2622	19.002	23.6555
SLC25A29	1093.37	-1.27114	0.00217975	RR-biased	586.907	599.884	852.847	781.55	642.921	380.533	1867.48	1334.63	1109.87	1705.71	878.41	2379.74
LOC121107447	7.73218	-2.86921	0.00217975	RR-biased	4.96538	0	5.44081	0	0	1.81639	11.0621	10.8027	7.26986	12.7213	20.7294	17.9782
LOC121108875	73.4552	-1.12901	0.00236575	RR-biased	58.5914	48.4559	59.8489	41.9687	43.0702	25.4294	81.4573	87.4039	153.879	83.7483	110.557	87.0522
ART1L1	77.3035	-1.26709	0.00293804	RR-biased	30.7853	51.3632	80.252	41.9687	41.504	28.154	79.446	129.633	128.434	91.1691	82.0541	142.879
AGMO	9.27017	-3.70854	0.00311983	RR-biased	0	0.969118	2.72041	2.79791	0.783095	0.908194	38.2145	24.5516	1.21164	22.2622	12.0922	4.7311
LOC107049104	33.2897	-1.51391	0.00325805	RR-biased	16.8823	15.5059	10.8816	18.6527	28.1914	12.7147	26.1468	73.6549	46.0425	31.8032	71.6893	47.311
LOC107052008	4.26504	-3.63069	0.00482378	RR-biased	1.98615	0.969118	0	0	0.783095	0	7.03952	12.7669	3.63493	11.6612	9.501	2.83866
IRF9	123.069	-1.00599	0.00600779	RR-biased	81.4322	63.9618	104.736	96.0616	76.7433	69.0227	152.858	119.812	132.069	200.36	125.24	254.533
CA9	565.166	-1.5093	0.00600779	RR-biased	403.188	456.454	174.106	261.138	336.731	130.78	1136.38	724.765	680.944	1289.09	475.914	712.504
TTPA	32.398	-1.74991	0.00600779	RR-biased	14.8961	15.5059	4.08061	18.6527	25.059	9.99013	27.1524	53.0316	21.8096	60.426	69.0982	69.0741
LOC121108939	2.02426	-3.94103	0.00681381	RR-biased	0	0.969118	0	0	0	0	2.01129	2.9462	4.84658	6.36063	4.31864	2.83866
LOC121108593	49.737	-1.17369	0.00787799	RR-biased	31.7784	39.7338	43.5265	25.1812	19.5774	24.5212	44.2484	66.7805	112.683	55.1255	66.507	67.1816
TRPC3	44.7492	-3.1057	0.00945652	RR-biased	9.93075	13.5676	1.3602	5.59582	14.0957	10.8983	181.016	165.969	93.2966	13.7814	9.501	17.9782
PLACL2	85.2369	-1.95937	0.0101646	RR-biased	19.8615	31.0118	34.0051	66.2172	21.9267	36.3278	32.1807	140.435	56.9473	193.999	147.697	242.232
LOC121108602	25.7503	-3.67182	0.0101646	RR-biased	12.91	0	0	4.66318	4.69857	0	10.0565	36.3364	15.7514	112.371	53.5511	58.6656
RXFP3	148.474	-1.65622	0.0159333	RR-biased	74.4806	48.4559	53.0479	86.7352	93.1883	72.6555	244.372	130.615	123.588	569.277	114.012	171.266
TMEM82	19.3653	-2.10393	0.0167984	RR-biased	2.97923	4.84559	17.6826	3.73055	5.48166	9.99013	46.2597	50.0854	47.2541	11.6612	17.2745	15.1395
CCL19	83.0549	-3.08822	0.0193228	RR-biased	3.9723	8.72206	9.52142	61.554	17.2281	3.63278	21.1186	79.5473	105.413	334.993	40.5952	310.36
LOC124417243	452.361	-1.57977	0.0199059	RR-biased	341.618	177.349	372.696	247.149	86.9235	136.229	415.332	383.006	1025.05	447.365	914.687	880.931
LOC112531297	26.389	-1.42347	0.0214365	RR-biased	13.9031	10.6603	20.403	16.7875	16.445	8.17374	33.1863	69.7267	44.8308	32.8633	34.5491	15.1395
PLEKHS1	25.3238	-2.22384	0.0229978	RR-biased	6.95153	9.69118	17.6826	9.32637	7.83095	2.72458	84.4742	76.6011	27.8678	34.9835	7.77354	17.9782
LOC121107276	1.30441	-3.82494	0.0246259	RR-biased	0	0	0	0	0	0	3.01694	3.92826	3.63493	3.18032	0	1.89244
B3GALT2	33.9657	-2.03386	0.0249152	RR-biased	4.96538	18.4132	6.80101	13.9896	23.4928	11.8065	73.4121	112.938	12.1164	50.8851	57.006	21.7631
CLDN25	19.5749	-2.68504	0.0268188	RR-biased	0.993075	5.81471	13.602	0.932637	6.26476	4.54097	84.4742	27.4978	54.524	16.9617	6.04609	13.2471
LOC124417460	20.0455	-1.67841	0.0278177	RR-biased	7.9446	13.5676	2.72041	13.9896	7.83095	10.8983	25.1411	17.6772	12.1164	28.6228	62.1883	37.8488
LOC776018	2.2029	-3.5278	0.0279384	RR-biased	0	0	0	1.86527	0	0	2.01129	3.92826	6.05822	6.36063	4.31864	1.89244
LOC124417568	5.65652	-5.97824	0.0282175	RR-biased	0	0	0	0	0	0	1.00565	50.0854	3.63493	1.06011	12.0922	0
LOC112533256	1.17975	-3.76651	0.0305288	RR-biased	0	0	0	0	0	0	2.01129	3.92826	0	1.06011	4.31864	2.83866
LOC121107720	1.26699	-3.80871	0.0309212	RR-biased	0	0	0	0	0	0	4.02258	4.91033	2.42329	2.12021	1.72745	0
TDH	1861.83	-1.56866	0.0315692	RR-biased	1585.94	702.61	924.938	982.067	905.258	532.202	2371.31	6435.48	2660.77	2812.46	1287.82	1141.14
LOC124418405	2112.3	-2.44698	0.0315692	RR-biased	144.989	178.318	246.197	427.148	2081.47	849.161	4298.13	5464.21	5456.03	1448.1	3685.52	1068.28
GNAO1	39.3806	-1.61981	0.0353872	RR-biased	17.8754	6.78382	9.52142	27.9791	19.5774	33.6032	121.683	26.5158	60.5822	47.7047	44.9138	55.827
LOC121107818	1.23807	-3.79369	0.0354363	RR-biased	0	0	0	0	0	0	0	2.9462	1.21164	4.24042	1.72745	4.7311
LOC121108864	1.65104	-3.65589	0.0384192	RR-biased	0	0	0	0.932637	0	0	6.03387	4.91033	2.42329	0	1.72745	3.78488
LOC100858953	13.3405	-1.42292	0.038658	RR-biased	10.9238	5.81471	5.44081	5.59582	10.9633	4.54097	11.0621	26.5158	13.3281	13.7814	19.002	33.1177
LOC418423	16.5242	-1.48193	0.0387412	RR-biased	13.9031	10.6603	1.3602	6.52846	10.9633	8.17374	9.05081	30.444	16.963	28.6228	28.503	33.1177
ACOT11	205.045	-1.1683	0.039547	RR-biased	124.134	115.325	227.154	114.714	113.549	64.4818	362.032	454.697	186.593	277.748	208.158	211.953
MAL2	15.3604	-2.6607	0.0398631	RR-biased	4.96538	6.78382	1.3602	1.86527	6.26476	3.63278	74.4178	4.91033	4.84658	50.8851	12.0922	12.3009
LOC124417576	2.63816	-3.2966	0.0442892	RR-biased	0	0	1.3602	0.932637	0	0.908194	3.01694	8.83859	4.84658	1.06011	6.90982	3.78488
GR42L5	4.43244	-3.71025	0.0449218	RR-biased	0.993075	0	0	0	0.783095	1.81639	1.00565	10.8027	15.7514	1.06011	18.1383	2.83866
LOC121111298	4.38828	-2.05716	0.0462758	RR-biased	0	1.93824	0	0.932637	4.69857	1.81639	4.02258	5.8924	10.9048	5.30053	8.63727	8.51598
LOC101749281	23.4049	-2.7882	0.0462904	RR-biased	0.993075	4.84559	1.3602	5.59582	14.8788	7.26555	13.0734	82.4935	92.0849	2.12021	36.2765	19.8706

## Sheet: Table S9
Table S9. Differential accessible regions profiles between D21 and D42 of CC
Group	Chr	Start	End	Width	Strand	Annotation	GeneStart	GeneEnd	GeneLength	GeneStrand	DistanceToTSS	GeneId	Gene Name	Conc-CC-D42	Conc-CC-D21	FDR	Fold
D21-biased	4	13363748	13364147	400	*	Intron (ENSGALT00010037071/ENSGALG00010015443, intron 9 of 16)	13294628	13340559	45932	1	69120	ENSGALG00010015416	CAPN6	4.00423	7.53954	3.35e-15	-3.03522
D21-biased	16	1415385	1415784	400	*	Promoter (2-3kb)	1410428	1412553	2126	2	-2832	ENSGALG00010002227	NA	5.20883	7.75679	1.89e-14	-2.29978
D21-biased	5	20209611	20210010	400	*	Intron (ENSGALT00010057768/ENSGALG00010023696, intron 2 of 7)	20036491	20127544	91054	2	-82067	ENSGALG00010023696	LRRC4C	4.48829	6.84891	5.2e-07	-1.91673
D21-biased	3	97531355	97531754	400	*	Intron (ENSGALT00010009149/ENSGALG00010003956, intron 9 of 9)	97375086	97534973	159888	2	3219	ENSGALG00010004140	NA	5.15076	7.303	2.12e-09	-1.88747
D21-biased	4	17946320	17946719	400	*	Intron (ENSGALT00010031313/ENSGALG00010013062, intron 3 of 3)	17874043	17911687	37645	2	-34633	ENSGALG00010016105	NA	3.44083	5.77155	1.67e-06	-1.85154
D21-biased	9	12532	12931	400	*	Distal Intergenic	119776	120746	971	2	107815	ENSGALG00010022542	NA	6.30733	8.25416	2.81e-09	-1.72173
D21-biased	Z	1327445	1327844	400	*	Intron (ENSGALT00010025018/ENSGALG00010010463, intron 10 of 10)	1314836	1330106	15271	1	12609	ENSGALG00010010463	ACAA2	4.06846	6.17294	1.85e-06	-1.70414
D21-biased	6	30334939	30335338	400	*	Exon (ENSGALT00010006989/ENSGALG00010003000, exon 3 of 3)	30323375	30330234	6860	2	-4705	ENSGALG00010003004	NA	4.09069	6.21472	2.63e-06	-1.70215
D21-biased	13	7332160	7332559	400	*	Intron (ENSGALT00010023871/ENSGALG00010010035, intron 4 of 23)	7323279	7373482	50204	1	8881	ENSGALG00010010035	ATP10B	4.1748	6.31571	3.88e-06	-1.69304
D21-biased	7	23173751	23174150	400	*	Intron (ENSGALT00010051513/ENSGALG00010021246, intron 2 of 10)	23121325	23165186	43862	2	-8565	ENSGALG00010021235	XRCC5	4.33232	6.4208	2.29e-06	-1.68693
D21-biased	8	20214556	20214955	400	*	Exon (ENSGALT00010062449/ENSGALG00010025595, exon 4 of 8)	20142136	20231084	88949	2	16129	ENSGALG00010025595	ERI3	3.53587	5.86305	3.3e-05	-1.6711
D21-biased	4	23137957	23138356	400	*	Distal Intergenic	23105111	23107651	2541	2	-30306	ENSGALG00010009476	NA	3.00374	5.31963	3.96e-05	-1.65406
D21-biased	4	16044662	16045061	400	*	Intron (ENSGALT00010039117/ENSGALG00010016278, intron 2 of 2)	16038132	16051371	13240	2	6310	ENSGALG00010016278	NA	2.86093	5.21387	6.19e-05	-1.63013
D21-biased	7	20112524	20112923	400	*	Promoter (<=1kb)	20112178	20211783	99606	1	346	ENSGALG00010025791	FIGN	5.21227	7.1134	9.8e-08	-1.62765
D21-biased	1	12675574	12675973	400	*	Promoter (1-2kb)	12639436	12674418	34983	2	-1156	ENSGALG00010009371	PHTF2	3.44083	5.59984	1.96e-05	-1.61841
D21-biased	4	63743988	63744387	400	*	Promoter (1-2kb)	63742355	63747942	5588	1	1633	ENSGALG00010017189	NA	4.37353	6.36704	2.54e-06	-1.61211
D21-biased	2	102661424	102661823	400	*	Intron (ENSGALT00010011174/ENSGALG00010004803, intron 9 of 19)	102654347	102667324	12978	1	7077	ENSGALG00010004803	RMC1	3.11726	5.35958	5.93e-05	-1.57862
D21-biased	2	110082091	110082490	400	*	Promoter (<=1kb)	110082352	110092529	10178	1	0	ENSGALG00010004495	MRPL15	6.22729	8.03539	3.79e-08	-1.57563
D21-biased	18	7001989	7002388	400	*	Intron (ENSGALT00010071522/ENSGALG00010029588, intron 3 of 14)	6997796	7029601	31806	1	4193	ENSGALG00010029588	RAB11FIP4	4.096	6.19303	2.48e-05	-1.5661
D21-biased	1	120010595	120010994	400	*	Intron (ENSGALT00010006405/ENSGALG00010002765, intron 13 of 17)	120025684	120056712	31029	1	-14690	ENSGALG00010002790	CXorf23	3.27163	5.45342	6.56e-05	-1.53189
D21-biased	16	69294	69693	400	*	Distal Intergenic	51367	55851	4485	2	-13443	ENSGALG00010003264	NA	4.31634	6.44624	8.36e-05	-1.49191
D21-biased	15	7524504	7524903	400	*	Intron (ENSGALT00010057684/ENSGALG00010023677, intron 1 of 1)	7494323	7529926	35604	2	5023	ENSGALG00010023677	MN1	6.08233	7.88986	7.7e-06	-1.4324
D21-biased	10	15703471	15703870	400	*	Intron (ENSGALT00010039906/ENSGALG00010016558, intron 1 of 5)	15685086	15856587	171502	1	18385	ENSGALG00010016558	NR2F2	3.12714	5.30859	0.00020214	-1.4304
D21-biased	8	48544	48943	400	*	Distal Intergenic	55919	60340	4422	2	11397	ENSGALG00010011790	AMY2A	3.05157	5.20686	0.000219055	-1.40704
D21-biased	5	31815301	31815700	400	*	Promoter (<=1kb)	31815854	31857720	41867	1	-154	ENSGALG00010007100	NA	3.06076	5.25556	0.000334358	-1.37289
D21-biased	4	62588465	62589206	742	*	Distal Intergenic	62543172	62583051	39880	2	-5414	ENSGALG00010015869	SLC7A2	4.7814	6.64708	5.68e-05	-1.36881
D21-biased	6	16137610	16138009	400	*	Promoter (<=1kb)	15879195	16138562	259368	2	553	ENSGALG00010022429	ADK	3.07273	5.17979	0.000270113	-1.36733
D21-biased	4	23287427	23287826	400	*	Intron (ENSGALT00010018735/ENSGALG00010007872, intron 4 of 12)	23265864	23326594	60731	1	21563	ENSGALG00010007872	KLHL2	3.22096	5.26981	0.000261889	-1.33799
D21-biased	3	77469522	77469921	400	*	Intron (ENSGALT00010006965/ENSGALG00010002972, intron 4 of 16)	77460406	77617491	157086	1	9116	ENSGALG00010002972	ME1	3.23473	5.3043	0.000358402	-1.31632
D21-biased	11	6884662	6885061	400	*	Intron (ENSGALT00010062607/ENSGALG00010025651, intron 2 of 2)	6897740	6918815	21076	1	-12679	ENSGALG00010025521	NA	3.71736	5.75825	0.000333425	-1.3147
D21-biased	7	7785499	7785898	400	*	Distal Intergenic	7790820	7796425	5606	2	10527	ENSGALG00010015424	NA	3.53711	5.44944	0.000196939	-1.30484
D21-biased	10	1292726	1293125	400	*	Intron (ENSGALT00010058282/ENSGALG00010023923, intron 4 of 14)	1334180	1335980	1801	1	-41055	ENSGALG00010023244	PPIB	7.22965	8.7589	3.09e-07	-1.29759
D21-biased	5	31190505	31190904	400	*	Distal Intergenic	31213436	31215147	1712	2	24243	ENSGALG00010006882	NA	4.49593	6.31198	0.000123828	-1.28932
D21-biased	7	28010999	28011398	400	*	Promoter (2-3kb)	27999462	28013934	14473	2	2536	ENSGALG00010020747	DBI	5.3052	6.968	2.37e-05	-1.27925
D21-biased	2	31142850	31143249	400	*	Intron (ENSGALT00010003415/ENSGALG00010001476, intron 4 of 15)	31059703	31164518	104816	2	21269	ENSGALG00010001476	IGF2BP3	4.02609	5.795	0.00010375	-1.27097
D21-biased	3	34720197	34720596	400	*	Intron (ENSGALT00010019912/ENSGALG00010008323, intron 2 of 13)	34730295	34793715	63421	1	-9699	ENSGALG00010008323	AKT3	4.04984	5.82753	0.000121867	-1.26312
D21-biased	10	1298454	1298853	400	*	Exon (ENSGALT00010058275/ENSGALG00010023923, exon 7 of 17)	1334180	1335980	1801	1	-35327	ENSGALG00010023244	PPIB	6.41893	7.96584	3.07e-06	-1.25776
D21-biased	Z	24864287	24864686	400	*	Distal Intergenic	24881171	24882182	1012	1	-16485	ENSGALG00010013028	NA	4.55909	6.2347	5.21e-05	-1.2497
D21-biased	2	57368671	57369070	400	*	Distal Intergenic	57475263	57475330	68	1	-106193	ENSGALG00010008930	gga-mir-7459	4.00165	5.82598	0.000225067	-1.24862
D21-biased	3	16520139	16520538	400	*	Promoter (<=1kb)	16519745	16586917	67173	1	394	ENSGALG00010017418	CHGB	7.76806	9.35717	1.43e-05	-1.24424
D21-biased	5	51388663	51389062	400	*	Distal Intergenic	51378977	51382057	3081	1	9686	ENSGALG00010020172	NA	4.38318	6.15454	0.000165797	-1.24266
D21-biased	5	49135727	49136126	400	*	Intron (ENSGALT00010041572/ENSGALG00010017248, intron 17 of 19)	49155903	49158171	2269	2	22045	ENSGALG00010017304	ANKRD9	4.69105	6.38236	8.44e-05	-1.23778
D21-biased	Z	53733469	53733868	400	*	Distal Intergenic	53700007	53716505	16499	2	-16964	ENSGALG00010014521	NA	4.01294	5.82331	0.000264834	-1.22974
D21-biased	Z	42004642	42005041	400	*	Distal Intergenic	42005794	42015631	9838	2	10590	ENSGALG00010010474	NA	6.70456	8.18296	1.61e-06	-1.2187
D21-biased	8	14759004	14759403	400	*	Promoter (1-2kb)	14725294	14760647	35354	2	1244	ENSGALG00010022815	LRRC8D	4.59596	6.2664	9.87e-05	-1.21057
D21-biased	3	31761340	31761739	400	*	Promoter (1-2kb)	31763329	31809783	46455	1	-1590	ENSGALG00010007441	STRN	5.05444	6.67969	7.05e-05	-1.2001
D21-biased	14	12981669	12982068	400	*	Exon (ENSGALT00010043559/ENSGALG00010018022, exon 5 of 24)	12967469	13010131	42663	1	14200	ENSGALG00010018022	NA	4.40062	6.14321	0.000241023	-1.19948
D21-biased	6	21253223	21253622	400	*	Intron (ENSGALT00010049321/ENSGALG00010020388, intron 16 of 53)	21241740	21291457	49718	1	11483	ENSGALG00010020388	MYOF	4.43908	6.091	0.000126264	-1.18635
D21-biased	2	19645207	19645606	400	*	Intron (ENSGALT00010009740/ENSGALG00010004172, intron 2 of 7)	19641416	19680419	39004	1	3791	ENSGALG00010004172	ST8SIA6	3.54122	5.38704	0.000537651	-1.1802
D21-biased	Z	7782746	7783145	400	*	Intron (ENSGALT00010027276/ENSGALG00010011406, intron 2 of 7)	7751432	7803533	52102	1	31314	ENSGALG00010011406	UBE2R2	5.22074	6.77245	3.85e-05	-1.17796
D21-biased	4	5853903	5854302	400	*	Intron (ENSGALT00010043673/ENSGALG00010018053, intron 17 of 26)	5756221	5912082	155862	2	57780	ENSGALG00010018053	DIAPH2	3.24282	5.20565	0.000861897	-1.17516
D21-biased	5	43250634	43251033	400	*	Intron (ENSGALT00010042545/ENSGALG00010017599, intron 1 of 1)	43238258	43291263	53006	1	12376	ENSGALG00010017599	KCNK13	3.25838	5.24217	0.000933532	-1.17505
D21-biased	2	16458268	16458667	400	*	Intron (ENSGALT00010011744/ENSGALG00010004996, intron 5 of 10)	16316947	16342158	25212	2	-116110	ENSGALG00010006395	NA	4.9594	6.51682	5.37e-05	-1.16753
D21-biased	2	17426018	17426417	400	*	Intron (ENSGALT00010015265/ENSGALG00010006400, intron 1 of 3)	17415752	17430961	15210	1	10266	ENSGALG00010006400	NA	7.27502	8.8303	5.72e-05	-1.16469
D21-biased	1	156010754	156011153	400	*	Intron (ENSGALT00010001813/ENSGALG00010000820, intron 3 of 3)	155988948	156002855	13908	2	-7899	ENSGALG00010000961	NA	3.52221	5.39518	0.00066345	-1.16426
D21-biased	1	134465507	134465906	400	*	Distal Intergenic	134622333	134997811	375479	1	-156427	ENSGALG00010016313	NA	5.71613	7.36845	0.000195419	-1.15946
D21-biased	7	29746658	29747057	400	*	Distal Intergenic	29401557	29742314	340758	2	-4344	ENSGALG00010019443	NCKAP5	5.11138	6.63248	3.9e-05	-1.1593
D21-biased	16	1094397	1094912	516	*	Promoter (2-3kb)	1095922	1097534	1613	2	2622	ENSGALG00010003445	NA	3.10731	5.22884	0.0013909	-1.15262
D21-biased	20	8216185	8216584	400	*	Intron (ENSGALT00010055959/ENSGALG00010022979, intron 6 of 80)	8173538	8253129	79592	2	36545	ENSGALG00010022979	LAMA5	3.60607	5.45389	0.000840633	-1.13982
D21-biased	3	19854932	19855331	400	*	Intron (ENSGALT00010039557/ENSGALG00010016404, intron 2 of 8)	19870130	20023560	153431	1	-14799	ENSGALG00010016404	ESRRG	3.86093	5.57717	0.000422949	-1.13944
D21-biased	3	88232060	88232459	400	*	Promoter (2-3kb)	88217640	88235292	17653	2	2833	ENSGALG00010002696	NA	4.18457	5.91685	0.000489673	-1.13651
D21-biased	1	176712066	176712465	400	*	Intron (ENSGALT00010014219/ENSGALG00010005935, intron 25 of 36)	176576129	176865508	289380	1	135937	ENSGALG00010005935	ATP8A2	3.51262	5.46378	0.00112713	-1.13402
D21-biased	17	2588235	2588634	400	*	Distal Intergenic	2593825	2615716	21892	1	-5191	ENSGALG00010027578	GSL	3.94189	5.62932	0.000525626	-1.11221
D21-biased	2	117987730	117988129	400	*	Distal Intergenic	117993789	118080764	86976	1	-5660	ENSGALG00010005013	NA	3.23269	5.1687	0.00132233	-1.11188
D21-biased	18	6437942	6438341	400	*	Promoter (<=1kb)	6438331	6441864	3534	1	0	ENSGALG00010030071	NA	5.53521	7.06991	0.000181463	-1.09371
D21-biased	2	138821758	138822157	400	*	Distal Intergenic	138727204	138731103	3900	1	94554	ENSGALG00010007986	MYC	4.30753	5.96271	0.00066206	-1.07945
D21-biased	2	116137108	116137507	400	*	Promoter (2-3kb)	116076395	116139586	63192	2	2079	ENSGALG00010003753	SLCO5A1	5.51088	7.11304	0.000453755	-1.07893
D21-biased	8	13596075	13596474	400	*	Intron (ENSGALT00010051507/ENSGALG00010021242, intron 7 of 11)	13580158	13601115	20958	1	15917	ENSGALG00010021242	BCAR3	4.40484	6.03059	0.000494078	-1.07839
D21-biased	2	20120684	20121479	796	*	Distal Intergenic	20035292	20055085	19794	2	-65599	ENSGALG00010004751	PTER	3.40807	5.2152	0.00128861	-1.0774
D21-biased	2	137056374	137056911	538	*	3' UTR	137049427	137050455	1029	2	-5919	ENSGALG00010010058	NA	4.65308	6.28174	0.000550076	-1.07262
D21-biased	10	11751947	11752346	400	*	Intron (ENSGALT00010049808/ENSGALG00010020637, intron 1 of 1)	11748644	11753354	4711	1	3303	ENSGALG00010020637	NA	5.03568	6.532	0.00019004	-1.06942
D21-biased	9	23522500	23522899	400	*	Intron (ENSGALT00010002546/ENSGALG00010001121, intron 1 of 5)	23507293	23550956	43664	1	15207	ENSGALG00010001121	WWTR1	6.0378	7.48547	0.000163704	-1.05109
D21-biased	2	27767795	27768194	400	*	Intron (ENSGALT00010009568/ENSGALG00010004109, intron 12 of 12)	27736078	27740768	4691	1	31717	ENSGALG00010005185	NA	4.04	5.7026	0.000906113	-1.04896
D21-biased	5	31206253	31206652	400	*	Distal Intergenic	31213436	31215147	1712	2	8495	ENSGALG00010006882	NA	3.24332	5.10843	0.0018703	-1.04878
D21-biased	3	79239323	79239722	400	*	Intron (ENSGALT00010008831/ENSGALG00010003819, intron 13 of 39)	79201274	79301211	99938	1	38049	ENSGALG00010003819	PHIP	4.31962	6.02098	0.00113931	-1.04619
D21-biased	10	14891608	14892007	400	*	Promoter (<=1kb)	14872040	14891826	19787	2	0	ENSGALG00010020529	NA	3.45005	5.21426	0.00149073	-1.04536
D21-biased	Z	31491101	31491500	400	*	Promoter (<=1kb)	31398912	31491047	92136	2	-54	ENSGALG00010016251	MPDZ	4.68121	6.32073	0.000877865	-1.04445
D21-biased	2	131075486	131075885	400	*	Intron (ENSGALT00010026724/ENSGALG00010011178, intron 4 of 4)	130999115	131012116	13002	2	-63370	ENSGALG00010013730	NA	3.65781	5.43904	0.00152944	-1.04444
D21-biased	3	99019964	99020363	400	*	Intron (ENSGALT00010009726/ENSGALG00010004170, intron 2 of 4)	98999679	99110529	110851	1	20285	ENSGALG00010004170	NA	4.11653	5.75238	0.000939241	-1.04421
D21-biased	5	7782529	7782928	400	*	Distal Intergenic	7696572	7772836	76265	2	-9693	ENSGALG00010022024	MICAL2	4.32542	5.98535	0.00104671	-1.04033
D21-biased	11	14115364	14115763	400	*	Intron (ENSGALT00010018550/ENSGALG00010007789, intron 8 of 8)	14174786	14334672	159887	2	218909	ENSGALG00010007800	MAF	3.67661	5.38352	0.00132233	-1.03943
D21-biased	5	18999930	19000329	400	*	Intron (ENSGALT00010061456/ENSGALG00010025190, intron 7 of 9)	18972405	19012037	39633	1	27525	ENSGALG00010025190	PRR5L	5.33976	6.81896	0.000314744	-1.03156
D21-biased	3	39839750	39840149	400	*	Intron (ENSGALT00010025171/ENSGALG00010010565, intron 2 of 2)	39830667	39836021	5355	2	-3729	ENSGALG00010010571	NA	3.29176	5.13617	0.00204576	-1.03141
D21-biased	Z	57221031	57221430	400	*	Intron (ENSGALT00010028515/ENSGALG00010011921, intron 10 of 25)	57265430	57292121	26692	1	-44000	ENSGALG00010012640	PRRC1	4.25036	5.89088	0.0011057	-1.02981
D21-biased	Z	12153516	12153915	400	*	Intron (ENSGALT00010030885/ENSGALG00010012861, intron 6 of 17)	12117885	12197232	79348	1	35631	ENSGALG00010012861	WDR70	4.46713	6.05044	0.000791089	-1.02973
D21-biased	8	11801230	11801629	400	*	Promoter (<=1kb)	11723916	11801831	77916	2	202	ENSGALG00010024001	NA	7.25268	8.58639	4.91e-05	-1.02059
D21-biased	4	34707332	34707731	400	*	Intron (ENSGALT00010019818/ENSGALG00010008290, intron 2 of 17)	34669067	34726115	57049	2	18384	ENSGALG00010008290	FAM13A	5.0431	6.44933	0.000254538	-1.00427
D21-biased	19	6719074	6719473	400	*	Intron (ENSGALT00010071863/ENSGALG00010029710, intron 6 of 11)	6708718	6724668	15951	2	5195	ENSGALG00010029710	BLMH	5.00428	6.43874	0.000360608	-1.00128
D21-biased	7	8614063	8614462	400	*	Distal Intergenic	8590609	8601383	10775	2	-12680	ENSGALG00010015448	NA	4.10547	5.67707	0.00117187	-0.996609
D21-biased	14	11446999	11447398	400	*	Intron (ENSGALT00010045949/ENSGALG00010018960, intron 1 of 14)	10870015	11458822	588808	2	11424	ENSGALG00010018960	RBFOX1	3.93378	5.58097	0.00162956	-0.99583
D21-biased	3	41696937	41697336	400	*	Promoter (2-3kb)	41694470	41701249	6780	1	2467	ENSGALG00010006668	NA	4.8959	6.34166	0.000481467	-0.994582
D21-biased	Z	2239453	2239852	400	*	Intron (ENSGALT00010028861/ENSGALG00010012046, intron 1 of 40)	2235533	2367978	132446	1	3920	ENSGALG00010012046	LOXHD1	4.237	5.80344	0.00114348	-0.994423
D21-biased	1	181831802	181832201	400	*	Intron (ENSGALT00010012436/ENSGALG00010005249, intron 1 of 7)	181808115	181917438	109324	1	23687	ENSGALG00010005249	PDGFD	4.22719	5.8041	0.00124929	-0.994323
D21-biased	8	5642592	5642991	400	*	Promoter (1-2kb)	5644678	5675508	30831	1	-1687	ENSGALG00010014746	NA	3.66386	5.35809	0.00191175	-0.993559
D21-biased	2	104802478	104802877	400	*	Distal Intergenic	104655853	104657537	1685	1	146625	ENSGALG00010005627	NA	3.5445	5.46358	0.00315664	-0.990503
D21-biased	1	124735059	124735458	400	*	Intron (ENSGALT00010004571/ENSGALG00010002012, intron 2 of 9)	124749099	124885359	136261	1	-13641	ENSGALG00010002012	MID1	5.59892	7.0238	0.000413398	-0.990268
D21-biased	2	19680721	19681120	400	*	Distal Intergenic	19683522	19686825	3304	2	5705	ENSGALG00010006443	NA	4.31419	5.80986	0.000769765	-0.989952
D21-biased	1	174026419	174026818	400	*	Intron (ENSGALT00010015749/ENSGALG00010006592, intron 4 of 16)	174007460	174078935	71476	1	18959	ENSGALG00010006592	STARD13	3.52927	5.26822	0.00226574	-0.988533
D21-biased	2	52505280	52505679	400	*	Intron (ENSGALT00010019737/ENSGALG00010008248, intron 3 of 7)	52313433	52436963	123531	2	-68317	ENSGALG00010008248	TPK1	3.45223	5.21091	0.00253484	-0.982444
D21-biased	Z	35457039	35457438	400	*	Distal Intergenic	35412294	35440327	28034	2	-16712	ENSGALG00010014914	PTAR1	4.08844	5.68869	0.00152675	-0.982128
D21-biased	5	18997582	18997981	400	*	Intron (ENSGALT00010061456/ENSGALG00010025190, intron 6 of 9)	18972405	19012037	39633	1	25177	ENSGALG00010025190	PRR5L	6.2188	7.72393	0.000929181	-0.982074
D21-biased	19	7330543	7330942	400	*	Promoter (<=1kb)	7330856	7337543	6688	1	0	ENSGALG00010029759	ALDH3A2	6.9814	8.34195	0.000239936	-0.981413
D21-biased	12	14608387	14608786	400	*	Intron (ENSGALT00010046677/ENSGALG00010019297, intron 6 of 11)	14546662	14621200	74539	1	61725	ENSGALG00010019297	SLC25A26	3.51805	5.27621	0.00247749	-0.981354
D21-biased	3	56703223	56703622	400	*	Exon (ENSGALT00010015922/ENSGALG00010006662, exon 4 of 5)	56711061	56788832	77772	1	-7439	ENSGALG00010006482	NA	4.68357	6.2445	0.00133124	-0.975546
D21-biased	2	104301337	104301736	400	*	Intron (ENSGALT00010014047/ENSGALG00010005876, intron 1 of 4)	104314970	104326166	11197	1	-13234	ENSGALG00010005732	NA	3.79042	5.38782	0.0018703	-0.965153
D21-biased	13	3378089	3378488	400	*	Intron (ENSGALT00010025455/ENSGALG00010010678, intron 2 of 8)	3161106	3340705	179600	2	-37384	ENSGALG00010010678	KCNIP1	3.61414	5.32371	0.00265788	-0.962821
D21-biased	Z	22711324	22711723	400	*	Promoter (2-3kb)	22683354	22713992	30639	2	2269	ENSGALG00010012414	CMYA5	7.30353	8.62271	0.000218558	-0.960566
D21-biased	13	4583066	4583465	400	*	Intron (ENSGALT00010023024/ENSGALG00010009649, intron 5 of 27)	4392447	4456004	63558	2	-127062	ENSGALG00010008135	WWC1	3.47045	5.25315	0.00324198	-0.959788
D21-biased	19	7453610	7454009	400	*	Intron (ENSGALT00010072029/ENSGALG00010029772, intron 13 of 21)	7473651	7479025	5375	1	-19642	ENSGALG00010029774	RFLNB	4.61089	6.04176	0.000856425	-0.956335
D21-biased	Z	13896558	13896957	400	*	Distal Intergenic	13952063	13953310	1248	1	-55106	ENSGALG00010015272	NA	3.9058	5.49089	0.00199685	-0.955136
D21-biased	1	159303660	159304059	400	*	Intron (ENSGALT00010001978/ENSGALG00010000901, intron 2 of 3)	159015174	159719839	704666	1	288486	ENSGALG00010000901	PCDH9	4.00155	5.66132	0.00252364	-0.951462
D21-biased	8	19369555	19369954	400	*	Exon (ENSGALT00010055208/ENSGALG00010022702, exon 6 of 10)	19366045	19371219	5175	1	3510	ENSGALG00010022702	CDC20	4.34169	5.99964	0.00264469	-0.949553
D21-biased	Z	39756547	39756946	400	*	Promoter (<=1kb)	39754460	39756734	2275	2	0	ENSGALG00010016815	NA	3.74851	5.45813	0.00299635	-0.949082
D21-biased	4	76200371	76200770	400	*	Intron (ENSGALT00010025203/ENSGALG00010010585, intron 2 of 10)	76186958	76220170	33213	1	13413	ENSGALG00010010585	FBXL5	4.80711	6.23953	0.000904335	-0.948288
D21-biased	Z	56335199	56335598	400	*	Exon (ENSGALT00010034491/ENSGALG00010014317, exon 6 of 13)	56327008	56354070	27063	1	8191	ENSGALG00010014317	RAD23B	4.23371	5.78766	0.00191342	-0.945029
D21-biased	20	8527025	8527424	400	*	Intron (ENSGALT00010054998/ENSGALG00010022597, intron 1 of 11)	8523010	8548327	25318	1	4015	ENSGALG00010022597	SLCO4A1	4.07017	5.70546	0.00267737	-0.943341
D21-biased	1	165490858	165491257	400	*	Intron (ENSGALT00010006925/ENSGALG00010002967, intron 1 of 5)	165456634	165497030	40397	2	5773	ENSGALG00010002967	OLFM4	3.3936	5.08544	0.00304021	-0.943062
D21-biased	2	126952101	126952500	400	*	Intron (ENSGALT00010027649/ENSGALG00010011556, intron 5 of 6)	126985290	127010409	25120	1	-32790	ENSGALG00010011628	MATN2	3.97558	5.52074	0.00199851	-0.942098
D21-biased	1	87319335	87319734	400	*	Intron (ENSGALT00010016877/ENSGALG00010007104, intron 7 of 8)	87336496	87342039	5544	1	-16762	ENSGALG00010007104	NA	4.61167	6.08899	0.00145923	-0.941657
D21-biased	18	3444402	3444801	400	*	Intron (ENSGALT00010072372/ENSGALG00010029943, intron 1 of 1)	3458255	3463786	5532	1	-13454	ENSGALG00010029990	NA	5.07202	6.45437	0.000770628	-0.93905
D21-biased	2	126489006	126489405	400	*	Promoter (<=1kb)	126480660	126488181	7522	2	-825	ENSGALG00010013974	NA	3.47975	5.15293	0.00300448	-0.937576
D21-biased	Z	25888470	25888869	400	*	Intron (ENSGALT00010027941/ENSGALG00010011681, intron 3 of 5)	25874389	25934491	60103	2	45622	ENSGALG00010011681	MAP1B	3.84771	5.40991	0.00225728	-0.933133
D21-biased	14	12984415	12984814	400	*	Intron (ENSGALT00010043559/ENSGALG00010018022, intron 6 of 23)	12967469	13010131	42663	1	16946	ENSGALG00010018022	NA	3.49508	5.15379	0.00308008	-0.933034
D21-biased	7	15133265	15133664	400	*	Intron (ENSGALT00010057557/ENSGALG00010023623, intron 2 of 23)	15057107	15140858	83752	2	7194	ENSGALG00010023623	OSBPL6	4.30841	5.79923	0.00166638	-0.932642
D21-biased	2	46130577	46131503	927	*	Promoter (<=1kb)	46132062	46145770	13709	1	-559	ENSGALG00010020033	NA	3.49508	5.14399	0.00305971	-0.93197
D21-biased	Z	66886079	66886478	400	*	Promoter (2-3kb)	66888749	66894346	5598	1	-2271	ENSGALG00010007497	NA	7.04484	8.2741	0.000110233	-0.931927
D21-biased	Z	66803675	66804074	400	*	Intron (ENSGALT00010013215/ENSGALG00010005519, intron 7 of 16)	66777610	66819603	41994	1	26065	ENSGALG00010005519	PTBP3	3.82744	5.51145	0.00345464	-0.927857
D21-biased	Z	12419239	12419638	400	*	Promoter (2-3kb)	12422623	12466990	44368	1	-2985	ENSGALG00010015411	NA	4.48018	5.94582	0.00155039	-0.927227
D21-biased	4	47902768	47903167	400	*	Promoter (2-3kb)	47905828	47959604	53777	1	-2661	ENSGALG00010004688	NA	3.56911	5.28473	0.00364094	-0.927007
D21-biased	1	192355360	192355759	400	*	Intron (ENSGALT00010021795/ENSGALG00010009135, intron 22 of 29)	192411345	192415098	3754	1	-55586	ENSGALG00010003590	NA	4.66794	6.27399	0.00286484	-0.924794
D21-biased	11	16668509	16668908	400	*	Intron (ENSGALT00010021481/ENSGALG00010009030, intron 5 of 8)	16663715	16679515	15801	2	10607	ENSGALG00010009030	ZDHHC7	4.47488	5.94086	0.00172605	-0.923824
D21-biased	7	3156859	3157258	400	*	Intron (ENSGALT00010027827/ENSGALG00010011625, intron 25 of 27)	3128706	3132353	3648	2	-24506	ENSGALG00010015329	NA	4.65295	6.12211	0.00184338	-0.919553
D21-biased	12	467917	468316	400	*	Exon (ENSGALT00010068546/ENSGALG00010028317, exon 1 of 2)	450110	471533	21424	2	3217	ENSGALG00010028317	NA	3.30391	5.09079	0.00457522	-0.915583
D21-biased	9	5197000	5197399	400	*	Distal Intergenic	5160344	5191618	31275	2	-5382	ENSGALG00010025047	PER2	4.77863	6.24289	0.00186995	-0.915281
D21-biased	4	80104925	80105324	400	*	Intron (ENSGALT00010022926/ENSGALG00010009608, intron 3 of 16)	80055727	80144425	88699	2	39101	ENSGALG00010009608	AFAP1	3.75559	5.34121	0.00305521	-0.914624
D21-biased	5	14425527	14425926	400	*	Distal Intergenic	14385431	14412212	26782	2	-13315	ENSGALG00010023349	NA	4.56131	6.0209	0.00183968	-0.914594
D21-biased	4	76189034	76189433	400	*	Promoter (2-3kb)	76186958	76220170	33213	1	2076	ENSGALG00010010585	FBXL5	5.80436	7.10474	0.000543299	-0.913101
D21-biased	2	126956244	126956643	400	*	Intron (ENSGALT00010027649/ENSGALG00010011556, intron 6 of 6)	126985290	127010409	25120	1	-28647	ENSGALG00010011628	MATN2	4.29615	5.7677	0.00201926	-0.912087
D21-biased	3	21052898	21053297	400	*	Promoter (<=1kb)	21053101	21066552	13452	1	0	ENSGALG00010021392	NA	4.04503	5.59314	0.00292921	-0.908396
D21-biased	2	111115184	111115583	400	*	Exon (ENSGALT00010013874/ENSGALG00010005825, exon 3 of 3)	111133729	111135897	2169	2	20314	ENSGALG00010004593	NA	4.28369	5.8643	0.00312735	-0.908352
D21-biased	6	4330166	4330565	400	*	Intron (ENSGALT00010026202/ENSGALG00010010940, intron 2 of 8)	4130951	4333627	202677	2	3062	ENSGALG00010010940	NRG3	4.06475	5.75452	0.00412926	-0.907827
D21-biased	Z	44814214	44814613	400	*	Promoter (<=1kb)	44811628	44814470	2843	2	0	ENSGALG00010010714	NA	5.95678	7.22481	0.000410538	-0.907438
D21-biased	1	106341376	106341775	400	*	Promoter (<=1kb)	106341478	106345609	4132	1	0	ENSGALG00010014311	NA	3.98285	5.58546	0.00347922	-0.906937
D21-biased	8	26058692	26059091	400	*	Intron (ENSGALT00010065181/ENSGALG00010026839, intron 1 of 18)	26063052	26275443	212392	1	-3961	ENSGALG00010026839	FGGY	5.82509	7.1927	0.00118979	-0.906242
D21-biased	3	63345697	63346096	400	*	Distal Intergenic	63278326	63286592	8267	1	67371	ENSGALG00010015554	NA	4.18035	5.67219	0.00241934	-0.905242
D21-biased	3	56709271	56709670	400	*	Promoter (1-2kb)	56711061	56788832	77772	1	-1391	ENSGALG00010006482	NA	4.03631	5.57323	0.00301354	-0.901432
D21-biased	6	22715025	22715424	400	*	Distal Intergenic	22427204	22698667	271464	2	-16358	ENSGALG00010021966	ADGRA1	4.41682	5.89143	0.00251235	-0.899559
D21-biased	3	105629728	105630522	795	*	Promoter (<=1kb)	105596679	105630622	33944	2	100	ENSGALG00010010925	FBXO16	5.35705	6.66534	0.00092718	-0.895723
D21-biased	6	33906855	33907254	400	*	Intron (ENSGALT00010005973/ENSGALG00010002587, intron 38 of 51)	33956896	33963016	6121	1	-49642	ENSGALG00010002849	NA	4.6715	6.10055	0.00204201	-0.89434
D21-biased	7	30637317	30637716	400	*	Intron (ENSGALT00010021695/ENSGALG00010009106, intron 4 of 27)	30576710	30819593	242884	1	60607	ENSGALG00010009106	THSD7B	3.65933	5.45272	0.00538807	-0.89325
D21-biased	5	15886543	15886942	400	*	Intron (ENSGALT00010062826/ENSGALG00010025737, intron 3 of 5)	15890188	15894299	4112	1	-3246	ENSGALG00010025737	C11orf24	5.17991	6.54484	0.00142259	-0.892918
D21-biased	20	12343149	12343548	400	*	Intron (ENSGALT00010040196/ENSGALG00010016671, intron 1 of 6)	12333104	12347899	14796	2	4351	ENSGALG00010016671	CASS4	4.7491	6.2379	0.00288055	-0.892122
D21-biased	1	96352240	96352639	400	*	Intron (ENSGALT00010017548/ENSGALG00010007360, intron 3 of 31)	96452577	96759458	306882	1	-99938	ENSGALG00010007360	ROBO1	3.59663	5.21767	0.00424626	-0.891685
D21-biased	1	48119484	48119883	400	*	Intron (ENSGALT00010029202/ENSGALG00010012179, intron 1 of 1)	48116353	48122403	6051	1	3131	ENSGALG00010012179	NA	5.82821	7.12862	0.000968092	-0.888785
D21-biased	1	131124421	131124820	400	*	Intron (ENSGALT00010006748/ENSGALG00010002907, intron 5 of 9)	131132813	131132896	84	2	8076	ENSGALG00010003236	gga-mir-1805	3.70789	5.3973	0.00492017	-0.888118
D21-biased	2	102715811	102716210	400	*	Intron (ENSGALT00010011484/ENSGALG00010004902, intron 4 of 10)	102699381	102731845	32465	2	15635	ENSGALG00010004902	ANKRD29	3.98225	5.57275	0.00412706	-0.887087
D21-biased	Z	84982385	84982784	400	*	Intron (ENSGALT00010002985/ENSGALG00010001286, intron 4 of 8)	84990415	84993926	3512	1	-7631	ENSGALG00010001335	NA	5.28328	6.78203	0.00305514	-0.885611
D21-biased	1	104191564	104191963	400	*	Intron (ENSGALT00010027779/ENSGALG00010011622, intron 3 of 6)	104195971	104210319	14349	1	-4008	ENSGALG00010011622	BACH1	5.92059	7.21918	0.00108346	-0.880909
D21-biased	4	49297090	49297489	400	*	Intron (ENSGALT00010009408/ENSGALG00010004056, intron 1 of 9)	49243856	49300818	56963	2	3329	ENSGALG00010004056	SHROOM3	5.00359	6.33224	0.00143003	-0.880674
D21-biased	8	5646219	5646618	400	*	Promoter (1-2kb)	5644678	5675508	30831	1	1541	ENSGALG00010014746	NA	4.13803	5.59879	0.00301354	-0.879558
D21-biased	10	6270408	6270807	400	*	Intron (ENSGALT00010060804/ENSGALG00010024902, intron 1 of 2)	6266348	6274267	7920	2	3460	ENSGALG00010024902	LARP6	3.79353	5.4253	0.00482894	-0.879163
D21-biased	2	107809208	107809607	400	*	Intron (ENSGALT00010013099/ENSGALG00010005479, intron 14 of 16)	107828312	107831171	2860	1	-18705	ENSGALG00010005775	NA	3.72954	5.3185	0.00425948	-0.878645
D21-biased	8	23618455	23618854	400	*	Promoter (2-3kb)	23488327	23620990	132664	2	2136	ENSGALG00010024514	FAF1	5.19268	6.59961	0.00238754	-0.878549
D21-biased	5	34114341	34114740	400	*	Intron (ENSGALT00010013637/ENSGALG00010005714, intron 1 of 6)	34104606	34220382	115777	1	9735	ENSGALG00010005714	ARHGAP5	4.02002	5.58808	0.00444843	-0.875038
D21-biased	1	181182243	181182642	400	*	Intron (ENSGALT00010012361/ENSGALG00010005223, intron 3 of 15)	181042770	181265072	222303	2	82430	ENSGALG00010005223	GRIA4	3.82205	5.37395	0.00412926	-0.874665
D21-biased	7	27541011	27541410	400	*	Exon (ENSGALT00010048592/ENSGALG00010020087, exon 22 of 24)	27489961	27531783	41823	2	-9228	ENSGALG00010019996	ITGB5	3.54163	5.18434	0.00525509	-0.870967
D21-biased	1	109245163	109245642	480	*	Promoter (<=1kb)	109229935	109245756	15822	2	114	ENSGALG00010010982	ZBTB21	4.59069	5.9405	0.00208519	-0.866669
D21-biased	2	119771693	119772092	400	*	Distal Intergenic	119794646	119807785	13140	1	-22554	ENSGALG00010004826	NA	3.98495	5.62932	0.00553278	-0.866468
D21-biased	3	2731928	2732327	400	*	Intron (ENSGALT00010040342/ENSGALG00010016706, intron 6 of 9)	2711748	2736996	25249	1	20180	ENSGALG00010016706	RTN4	4.5408	5.95951	0.00308008	-0.861299
D21-biased	5	28017946	28018345	400	*	Intron (ENSGALT00010049913/ENSGALG00010020659, intron 10 of 11)	27859069	27862468	3400	1	158877	ENSGALG00010020554	ZFP36L1	4.67581	6.02432	0.00228863	-0.85641
D21-biased	Z	34367008	34367407	400	*	Distal Intergenic	34374357	34376254	1898	1	-6950	ENSGALG00010016697	NA	4.03136	5.50755	0.00420711	-0.853315
D21-biased	8	15223554	15223953	400	*	Distal Intergenic	15286625	15304736	18112	1	-62672	ENSGALG00010024395	NA	4.36057	5.79537	0.00369462	-0.850092
D21-biased	4	73617376	73617775	400	*	Intron (ENSGALT00010023821/ENSGALG00010010006, intron 10 of 12)	73634872	73652583	17712	1	-17097	ENSGALG00010011901	NA	3.97213	5.61455	0.0061371	-0.849828
D21-biased	19	10138936	10139335	400	*	Intron (ENSGALT00010070775/ENSGALG00010029269, intron 5 of 8)	10120836	10144794	23959	1	18100	ENSGALG00010029269	NA	3.70753	5.27621	0.00560667	-0.846993
D21-biased	Z	22552765	22553164	400	*	Downstream (<=300bp)	22521214	22547248	26035	1	31551	ENSGALG00010011515	NA	4.77677	6.17249	0.00347532	-0.846841
D21-biased	5	31816505	31816904	400	*	Promoter (<=1kb)	31815971	31862465	46495	1	534	ENSGALG00010007100	NA	3.62386	5.33105	0.00694405	-0.846084
D21-biased	20	5986966	5987365	400	*	Distal Intergenic	5977505	5978664	1160	1	9461	ENSGALG00010025141	NA	5.6447	6.8844	0.00141701	-0.844838
D21-biased	2	104336717	104337116	400	*	Intron (ENSGALT00010014047/ENSGALG00010005876, intron 1 of 4)	104184315	104345012	160698	2	7896	ENSGALG00010005876	NA	3.40446	5.09695	0.00702862	-0.843405
D21-biased	Z	72622516	72622915	400	*	Intron (ENSGALT00010023925/ENSGALG00010010075, intron 1 of 3)	72647847	72669106	21260	1	-24932	ENSGALG00010009832	NA	4.5609	5.93843	0.00332402	-0.843149
D21-biased	2	9517847	9518246	400	*	Intron (ENSGALT00010061166/ENSGALG00010025048, intron 1 of 23)	9474293	9541854	67562	2	23608	ENSGALG00010025048	ESYT2	3.86388	5.34719	0.00488393	-0.842504
D21-biased	2	67649837	67650393	557	*	Intron (ENSGALT00010028291/ENSGALG00010011843, intron 1 of 1)	67691073	67707752	16680	1	-40680	ENSGALG00010011861	NA	3.52678	5.12428	0.00614897	-0.84099
D21-biased	13	11395734	11396133	400	*	Intron (ENSGALT00010037229/ENSGALG00010015483, intron 2 of 9)	11125526	11288487	162962	2	-107247	ENSGALG00010015483	SGCD	4.01284	5.47925	0.00457522	-0.840498
D21-biased	1	43601157	43601556	400	*	Intron (ENSGALT00010033763/ENSGALG00010014072, intron 1 of 2)	43594974	43607352	12379	1	6183	ENSGALG00010014072	NA	5.61076	6.83873	0.00139401	-0.838176
D21-biased	3	75855431	75855830	400	*	Distal Intergenic	75859327	75860721	1395	2	4891	ENSGALG00010004466	NA	4.17507	5.56845	0.00387643	-0.835505
D21-biased	Z	20968096	20968495	400	*	Intron (ENSGALT00010029231/ENSGALG00010012188, intron 11 of 22)	20920236	20929412	9177	2	-38684	ENSGALG00010012188	ADAMTS6	4.56152	5.9416	0.00372752	-0.835379
D21-biased	1	66974771	66975170	400	*	Exon (ENSGALT00010031551/ENSGALG00010013156, exon 29 of 40)	67006795	67014251	7457	1	-31625	ENSGALG00010013173	KCNJ8	4.10159	5.62718	0.00578305	-0.835284
D21-biased	12	5699267	5699666	400	*	Intron (ENSGALT00010067800/ENSGALG00010027975, intron 1 of 15)	5437136	5751059	313924	2	51393	ENSGALG00010027975	IQSEC1	5.45153	6.70945	0.00190379	-0.83463
D21-biased	3	16467152	16467793	642	*	Exon (ENSGALT00010041877/ENSGALG00010017352, exon 7 of 19)	16449733	16479418	29686	2	11625	ENSGALG00010017352	GPCPD1	3.61843	5.15339	0.00588902	-0.834024
D21-biased	12	10985368	10985767	400	*	Promoter (1-2kb)	10987048	11000325	13278	1	-1281	ENSGALG00010022465	NA	6.07676	7.37032	0.0025858	-0.830439
D21-biased	1	32174582	32174981	400	*	Promoter (1-2kb)	32174163	32176245	2083	2	1264	ENSGALG00010014280	NA	4.62283	6.03818	0.00448088	-0.829405
D21-biased	11	81044	81751	708	*	Promoter (1-2kb)	83623	95068	11446	1	-1872	ENSGALG00010025551	NA	3.73278	5.2751	0.0061906	-0.829353
D21-biased	19	7973496	7973895	400	*	Intron (ENSGALT00010070906/ENSGALG00010029319, intron 5 of 18)	7967669	8017658	49990	1	5827	ENSGALG00010029319	BRIP1	4.53587	5.90749	0.00393686	-0.82808
D21-biased	12	4857458	4857857	400	*	Intron (ENSGALT00010067646/ENSGALG00010027905, intron 1 of 12)	4845722	4989920	144199	1	11736	ENSGALG00010027905	SYN2	4.20999	5.59347	0.00413874	-0.827991
D21-biased	3	34612452	34612851	400	*	Distal Intergenic	34607152	34608382	1231	2	-4070	ENSGALG00010010426	NA	4.66185	6.11529	0.0054227	-0.82548
D21-biased	1	39174060	39174459	400	*	Promoter (<=1kb)	39151399	39174392	22994	2	0	ENSGALG00010014845	NA	5.07291	6.38467	0.00305521	-0.824888
D21-biased	1	49185004	49185403	400	*	Intron (ENSGALT00010026218/ENSGALG00010010947, intron 10 of 10)	49195691	49199835	4145	2	14432	ENSGALG00010014321	GBE	4.21617	5.59495	0.00433943	-0.823991
D21-biased	20	6443417	6443816	400	*	Intron (ENSGALT00010061708/ENSGALG00010025277, intron 2 of 3)	6412844	6440321	27478	1	30573	ENSGALG00010025277	NA	3.71045	5.26355	0.00694405	-0.820815
D21-biased	9	8700205	8700604	400	*	Intron (ENSGALT00010057511/ENSGALG00010023620, intron 10 of 16)	8595001	8600010	5010	2	-100195	ENSGALG00010026168	NA	3.79559	5.27568	0.00609762	-0.820241
D21-biased	5	31211252	31211651	400	*	Distal Intergenic	31213436	31215147	1712	2	3496	ENSGALG00010006882	NA	3.47975	5.08851	0.00762401	-0.818351
D21-biased	1	24832678	24833077	400	*	Intron (ENSGALT00010002789/ENSGALG00010001207, intron 4 of 12)	24818867	24855571	36705	1	13811	ENSGALG00010001207	ASZ1	3.72232	5.33126	0.00753655	-0.818245
D21-biased	7	30724324	30724723	400	*	Exon (ENSGALT00010021695/ENSGALG00010009106, exon 13 of 28)	30824260	30828257	3998	2	103534	ENSGALG00010011031	NA	5.1222	6.37215	0.00258027	-0.815488
D21-biased	Z	66262069	66262468	400	*	Distal Intergenic	66274162	66391062	116901	1	-11694	ENSGALG00010007788	PALM2AKAP2	3.77305	5.27921	0.0067752	-0.812905
D21-biased	4	59214621	59215020	400	*	Intron (ENSGALT00010010340/ENSGALG00010004421, intron 1 of 13)	59207871	59296973	89103	1	6750	ENSGALG00010004421	RAP1GDS1	4.27311	5.69114	0.00550621	-0.812359
D21-biased	3	43528662	43529061	400	*	Intron (ENSGALT00010016466/ENSGALG00010006938, intron 1 of 4)	43517906	43541939	24034	1	10756	ENSGALG00010006938	NA	4.92971	6.24613	0.00400277	-0.810708
D21-biased	Z	63856773	63857172	400	*	Intron (ENSGALT00010018121/ENSGALG00010007609, intron 4 of 4)	63872656	63874028	1373	1	-15484	ENSGALG00010007476	NA	3.57394	5.14054	0.00770799	-0.80979
D21-biased	2	104779588	104779987	400	*	Distal Intergenic	104655853	104657537	1685	1	123735	ENSGALG00010005627	NA	4.18798	5.59469	0.00570984	-0.809692
D21-biased	13	17361425	17361824	400	*	Promoter (1-2kb)	17356473	17362887	6415	2	1063	ENSGALG00010017182	NA	4.00016	5.46927	0.00686255	-0.806342
D21-biased	3	108964303	108964702	400	*	Intron (ENSGALT00010019454/ENSGALG00010008159, intron 2 of 10)	108864032	109006198	142167	2	41496	ENSGALG00010008159	SUPT3H	2.21633	5.73118	0.00503459	-0.805976
D21-biased	15	8475929	8476328	400	*	Promoter (<=1kb)	8471086	8475587	4502	2	-342	ENSGALG00010026813	NA	4.96099	6.28496	0.00455269	-0.805293
D21-biased	1	64370616	64371015	400	*	Promoter (<=1kb)	64353001	64371272	18272	2	257	ENSGALG00010014947	NA	5.86007	7.0431	0.00190328	-0.804793
D21-biased	9	21787546	21787945	400	*	Intron (ENSGALT00010002600/ENSGALG00010001142, intron 3 of 4)	21768063	21801922	33860	1	19483	ENSGALG00010001142	NA	3.89203	5.33908	0.00658598	-0.804714
D21-biased	4	4069431	4069830	400	*	Promoter (<=1kb)	4069611	4074997	5387	1	0	ENSGALG00010019626	NA	5.73751	6.93012	0.00212206	-0.804541
D21-biased	14	11394768	11395167	400	*	Intron (ENSGALT00010045949/ENSGALG00010018960, intron 1 of 14)	10870015	11458822	588808	2	63655	ENSGALG00010018960	RBFOX1	3.46958	5.0939	0.00896199	-0.80412
D21-biased	6	22291635	22292034	400	*	Distal Intergenic	22288441	22288529	89	1	3194	ENSGALG00010023152	gga-mir-202	5.96992	7.11914	0.00146644	-0.802941
D21-biased	7	149596	149995	400	*	Exon (ENSGALT00010030550/ENSGALG00010012758, exon 6 of 8)	139522	142669	3148	2	-6927	ENSGALG00010015467	NA	5.04005	6.27695	0.00297434	-0.801822
D21-biased	3	37218668	37219067	400	*	Intron (ENSGALT00010025021/ENSGALG00010010469, intron 4 of 4)	36847358	37208264	360907	2	-10404	ENSGALG00010009054	RYR2	5.5313	6.81117	0.00377498	-0.801235
D21-biased	5	58765937	58766336	400	*	Promoter (1-2kb)	58768273	58837341	69069	1	-1937	ENSGALG00010020286	NA	4.95391	6.18805	0.00309302	-0.800233
D21-biased	4	21835619	21836018	400	*	Distal Intergenic	21686034	21689992	3959	2	-145627	ENSGALG00010009450	NA	4.13031	5.60375	0.00715908	-0.80007
D21-biased	2	137057315	137057714	400	*	3' UTR	137049427	137050455	1029	2	-6860	ENSGALG00010010058	NA	4.80695	6.29068	0.00736595	-0.799361
D21-biased	1	173796752	173797151	400	*	Intron (ENSGALT00010015749/ENSGALG00010006592, intron 1 of 16)	173805052	174078935	273884	1	-7901	ENSGALG00010006592	STARD13	4.09628	5.49858	0.00636381	-0.798303
D21-biased	Z	9054877	9055276	400	*	Downstream (<=300bp)	9046278	9054796	8519	1	8599	ENSGALG00010010898	PHF24	4.53154	5.86082	0.00502548	-0.797586
D21-biased	5	38969496	38969895	400	*	Promoter (<=1kb)	38969756	38972361	2606	1	0	ENSGALG00010007285	NA	3.49253	5.04257	0.00872598	-0.794497
D21-biased	3	43654340	43654739	400	*	Exon (ENSGALT00010016472/ENSGALG00010006941, exon 2 of 2)	43639073	43642159	3087	1	15267	ENSGALG00010006941	NA	5.03922	6.32889	0.00459374	-0.793502
D21-biased	2	12558745	12559144	400	*	Intron (ENSGALT00010015487/ENSGALG00010006514, intron 2 of 3)	12509811	12521778	11968	1	48934	ENSGALG00010006348	NA	4.4955	5.83159	0.00551488	-0.793396
D21-biased	5	7598922	7599321	400	*	Intron (ENSGALT00010053307/ENSGALG00010021919, intron 10 of 12)	7580349	7586957	6609	2	-11965	ENSGALG00010024067	NA	3.70386	5.2602	0.00887434	-0.79261
D21-biased	8	14337731	14338130	400	*	Intron (ENSGALT00010053905/ENSGALG00010022152, intron 1 of 3)	14343245	14391814	48570	1	-5115	ENSGALG00010022152	ZNF644	3.85796	5.29943	0.00746933	-0.790306
D21-biased	1	92746061	92746460	400	*	3' UTR	92745820	92751465	5646	2	5005	ENSGALG00010007654	HTR1F	3.78972	5.29856	0.00859148	-0.789142
D21-biased	5	34283824	34284223	400	*	Intron (ENSGALT00010013756/ENSGALG00010005763, intron 1 of 12)	34275080	34529869	254790	1	8744	ENSGALG00010005763	AKAP6	4.01295	5.45771	0.00788233	-0.787349
D21-biased	2	42630545	42630944	400	*	5' UTR	42622632	42626567	3936	2	-3978	ENSGALG00010017396	CCR8L	4.8777	6.12451	0.00417694	-0.785453
D21-biased	6	33524910	33525309	400	*	Intron (ENSGALT00010005901/ENSGALG00010002570, intron 1 of 22)	33362379	33532436	170058	2	7127	ENSGALG00010002570	ADAM12	4.12741	5.50215	0.00695153	-0.783213
D21-biased	5	14432075	14432474	400	*	Distal Intergenic	14441965	14454760	12796	1	-9491	ENSGALG00010026779	NA	5.18758	6.43025	0.00431801	-0.78264
D21-biased	2	29667382	29667781	400	*	Exon (ENSGALT00010012004/ENSGALG00010005102, exon 2 of 5)	29662934	29670810	7877	2	3029	ENSGALG00010005102	NA	5.01791	6.2458	0.00417694	-0.781219
D21-biased	2	117493320	117493719	400	*	Intron (ENSGALT00010008325/ENSGALG00010003571, intron 1 of 7)	117446713	117471517	24805	1	46607	ENSGALG00010003582	RDH10	4.87738	6.10591	0.00409075	-0.780735
D21-biased	14	11816855	11817254	400	*	Intron (ENSGALT00010045979/ENSGALG00010018996, intron 6 of 6)	11805994	11818051	12058	1	10861	ENSGALG00010018996	NA	5.5513	6.71619	0.00278618	-0.780392
D21-biased	1	195766607	195767006	400	*	Intron (ENSGALT00010007343/ENSGALG00010003136, intron 28 of 32)	195756275	195759828	3554	2	-6779	ENSGALG00010003114	CHRNA10	3.98062	5.43771	0.00845116	-0.780068
D21-biased	1	16220160	16220559	400	*	Promoter (2-3kb)	16217742	16252280	34539	1	2418	ENSGALG00010010758	NA	4.39375	5.78484	0.0073907	-0.778812
D21-biased	5	35412579	35412978	400	*	Promoter (1-2kb)	35407790	35414825	7036	2	1847	ENSGALG00010005900	SPTSSA	3.86421	5.27926	0.00814831	-0.777994
D21-biased	2	75872687	75873086	400	*	Intron (ENSGALT00010001556/ENSGALG00010000722, intron 2 of 12)	75866345	75902534	36190	1	6342	ENSGALG00010000722	ANKH	4.9228	6.18241	0.00495055	-0.777789
D21-biased	15	2270271	2270670	400	*	Intron (ENSGALT00010064887/ENSGALG00010026748, intron 1 of 1)	2250763	2256888	6126	1	19508	ENSGALG00010026850	NA	5.27307	6.45294	0.00333128	-0.777692
D21-biased	11	13425401	13425800	400	*	Distal Intergenic	13411608	13420524	8917	1	13793	ENSGALG00010009946	NA	3.52968	5.03592	0.00950722	-0.777546
D21-biased	4	79106466	79106865	400	*	Intron (ENSGALT00010027432/ENSGALG00010011465, intron 3 of 8)	79055956	79110799	54844	2	3934	ENSGALG00010011465	PPP2R2C	3.86158	5.33555	0.0091892	-0.777392
D21-biased	3	63223996	63224395	400	*	Intron (ENSGALT00010029602/ENSGALG00010012360, intron 38 of 43)	63254132	63261633	7502	2	37238	ENSGALG00010012376	VGLL2	3.57354	5.07208	0.00950365	-0.77665
D21-biased	1	125971329	125971728	400	*	Distal Intergenic	125834621	125959791	125171	1	136708	ENSGALG00010001468	ANOS1	4.33934	5.8455	0.00968824	-0.776498
D21-biased	Z	19365437	19365836	400	*	Distal Intergenic	19406677	19425292	18616	2	59456	ENSGALG00010013468	DEPDC1B	4.20508	5.58617	0.00786663	-0.773111
D21-biased	5	50319352	50319751	400	*	Distal Intergenic	50243061	50312948	69888	1	76291	ENSGALG00010016247	KIF26A	4.42722	5.73515	0.0066987	-0.770994
D21-biased	6	22617517	22617916	400	*	Intron (ENSGALT00010053448/ENSGALG00010021966, intron 2 of 19)	22428448	22604180	175733	2	-13337	ENSGALG00010021966	ADGRA1	4.79765	6.0448	0.00541668	-0.770779
D21-biased	2	4167690	4168089	400	*	Distal Intergenic	4174239	4179726	5488	2	11637	ENSGALG00010027456	NA	3.75028	5.1835	0.00917576	-0.770105
D21-biased	1	125800043	125800442	400	*	Distal Intergenic	125834621	125959791	125171	1	-34179	ENSGALG00010001468	ANOS1	4.70478	5.95812	0.0054888	-0.770004
D21-biased	3	25053765	25054164	400	*	Intron (ENSGALT00010052051/ENSGALG00010021472, intron 1 of 2)	25062819	25098014	35196	1	-8655	ENSGALG00010021472	NA	3.77898	5.20559	0.00900776	-0.76964
D21-biased	1	104510597	104510996	400	*	Intron (ENSGALT00010027874/ENSGALG00010011654, intron 1 of 2)	104457312	104514096	56785	2	3100	ENSGALG00010011654	CLDN8	4.94809	6.2282	0.00633062	-0.769017
D21-biased	2	38995863	38996262	400	*	Intron (ENSGALT00010003480/ENSGALG00010001504, intron 3 of 16)	39069761	39431708	361948	1	-73499	ENSGALG00010001504	RBMS3	4.73852	5.99258	0.00548154	-0.768784
D21-biased	12	2770049	2770448	400	*	Intron (ENSGALT00010066254/ENSGALG00010027327, intron 5 of 22)	2765661	2808495	42835	1	4388	ENSGALG00010027327	RBM6	5.12686	6.29616	0.00363877	-0.768515
D21-biased	2	131243460	131243859	400	*	Intron (ENSGALT00010018965/ENSGALG00010007952, intron 1 of 11)	131235994	131338381	102388	1	7466	ENSGALG00010007952	EMC2	4.8486	6.12577	0.00626561	-0.768161
D21-biased	1	25673365	25673764	400	*	Distal Intergenic	25693684	25701957	8274	1	-19920	ENSGALG00010002204	NA	4.59773	5.90629	0.00679811	-0.768074
D21-biased	8	14901269	14901668	400	*	3' UTR	14884292	14900795	16504	1	16977	ENSGALG00010022930	GTF2B	4.21205	5.60683	0.00861832	-0.767201
D21-biased	7	25089306	25089705	400	*	Distal Intergenic	25092451	25109192	16742	2	19487	ENSGALG00010018874	NA	4.22326	5.6108	0.00842767	-0.766907
D21-biased	Z	8369046	8369445	400	*	Intron (ENSGALT00010025695/ENSGALG00010010754, intron 12 of 19)	8396145	8442474	46330	1	-26700	ENSGALG00010010754	DNAI1	3.75099	5.19554	0.00970012	-0.766614
D21-biased	1	6681753	6682152	400	*	Promoter (<=1kb)	6621627	6682775	61149	2	623	ENSGALG00010005651	USP6NL	4.12467	5.47834	0.00796309	-0.766429
D21-biased	1	190063109	190063508	400	*	Promoter (1-2kb)	189154597	190065064	910468	2	1556	ENSGALG00010008069	DLG2	3.88429	5.28068	0.00868627	-0.766206
D21-biased	3	15720418	15720817	400	*	Intron (ENSGALT00010045935/ENSGALG00010018971, intron 12 of 15)	15724822	15725862	1041	2	5045	ENSGALG00010018993	NA	3.88364	5.313	0.00941712	-0.766163
D21-biased	12	19065625	19066024	400	*	Intron (ENSGALT00010046935/ENSGALG00010019426, intron 1 of 9)	19044624	19268738	224115	1	21001	ENSGALG00010019426	GRM7	3.69872	5.31312	0.0118972	-0.766011
D21-biased	Z	57233026	57233425	400	*	Intron (ENSGALT00010028515/ENSGALG00010011921, intron 14 of 25)	57265430	57292121	26692	1	-32005	ENSGALG00010012640	PRRC1	4.79111	6.00717	0.00500411	-0.765668
D21-biased	3	86199120	86199519	400	*	Intron (ENSGALT00010006129/ENSGALG00010002643, intron 5 of 5)	86141894	86181086	39193	2	-18034	ENSGALG00010002630	NA	4.36042	5.69584	0.00776402	-0.76566
D21-biased	Z	67038225	67038624	400	*	Intron (ENSGALT00010014595/ENSGALG00010006106, intron 8 of 25)	67022285	67071262	48978	1	15940	ENSGALG00010006106	SHOC1	4.96775	6.29152	0.00737717	-0.765105
D21-biased	10	7107745	7108144	400	*	Intron (ENSGALT00010056149/ENSGALG00010023054, intron 1 of 7)	7090914	7117844	26931	2	9700	ENSGALG00010023054	AQP9	4.26825	5.57743	0.00723791	-0.764107
D21-biased	Z	31602811	31603210	400	*	Promoter (1-2kb)	31603530	31604438	909	2	1228	ENSGALG00010016659	NA	4.98234	6.22788	0.00578926	-0.763862
D21-biased	7	7588670	7589069	400	*	Intron (ENSGALT00010037645/ENSGALG00010015641, intron 1 of 1)	7588060	7597966	9907	2	8897	ENSGALG00010015641	NA	5.48128	6.63318	0.00355948	-0.76338
D21-biased	2	71820114	71820513	400	*	Distal Intergenic	71830475	71926195	95721	1	-9962	ENSGALG00010000760	CDH10	4.87168	6.17682	0.00718653	-0.763352
D21-biased	2	41955991	41956390	400	*	Intron (ENSGALT00010045009/ENSGALG00010018601, intron 1 of 14)	41818841	41975663	156823	2	19273	ENSGALG00010018601	CPNE4	4.10714	5.56592	0.0103505	-0.762758
D21-biased	7	25584246	25584645	400	*	Exon (ENSGALT00010053780/ENSGALG00010022113, exon 6 of 6)	25581128	25587446	6319	1	3118	ENSGALG00010022112	NA	4.12986	5.53336	0.0094263	-0.76274
D21-biased	3	21283411	21283810	400	*	Intron (ENSGALT00010051794/ENSGALG00010021380, intron 1 of 13)	21110575	21280013	169439	2	-3398	ENSGALG00010021380	NA	3.7517	5.21943	0.0104324	-0.762421
D21-biased	5	11463943	11464342	400	*	3' UTR	11476511	11479304	2794	2	14962	ENSGALG00010023268	KCNJ11	4.42165	5.74	0.00771371	-0.761962
D21-biased	8	3436653	3437052	400	*	Promoter (2-3kb)	3433998	3472285	38288	1	2655	ENSGALG00010012618	B3GALT2	4.96863	6.25771	0.00734246	-0.75976
D21-biased	1	33046388	33046787	400	*	Intron (ENSGALT00010027944/ENSGALG00010011682, intron 1 of 6)	33032631	33096453	63823	1	13757	ENSGALG00010011682	USP15	3.46743	5.13863	0.0129948	-0.759277
D21-biased	12	14730895	14731294	400	*	Intron (ENSGALT00010054781/ENSGALG00010022510, intron 1 of 4)	14723826	14787159	63334	1	7069	ENSGALG00010022510	NA	5.17512	6.35627	0.00471632	-0.758972
D21-biased	2	137059264	137059937	674	*	3' UTR	137049427	137050455	1029	2	-8809	ENSGALG00010010058	NA	5.51725	6.81509	0.00756167	-0.756471
D21-biased	15	8445091	8445490	400	*	3' UTR	8436510	8448593	12084	2	3103	ENSGALG00010026388	SNRPD3	3.51234	5.04677	0.0122795	-0.755245
D21-biased	2	119280453	119280852	400	*	Distal Intergenic	119207825	119231825	24001	2	-48628	ENSGALG00010003261	PEX2	4.90591	6.13292	0.00602365	-0.755114
D21-biased	4	12908982	12909381	400	*	Exon (ENSGALT00010038549/ENSGALG00010016010, exon 4 of 4)	12908713	12912550	3838	2	3169	ENSGALG00010016010	NA	5.25355	6.61566	0.00930773	-0.754391
D21-biased	3	431067	431466	400	*	Promoter (<=1kb)	392124	431638	39515	2	172	ENSGALG00010019651	NA	3.59029	5.06263	0.0115036	-0.754032
D21-biased	15	1838420	1838819	400	*	Intron (ENSGALT00010054077/ENSGALG00010022226, intron 1 of 17)	1576575	1860555	283981	2	21736	ENSGALG00010022226	FBRSL1	6.34274	7.47774	0.00390666	-0.753498
D21-biased	4	68625536	68625935	400	*	Promoter (1-2kb)	68624387	68669910	45524	1	1149	ENSGALG00010016242	PDS5A	4.11643	5.52701	0.0103512	-0.753064
D21-biased	1	165453064	165453463	400	*	Distal Intergenic	165456634	165482298	25665	2	28835	ENSGALG00010002967	OLFM4	4.16242	5.51772	0.00943444	-0.752522
D21-biased	13	6881175	6881574	400	*	Distal Intergenic	6891257	6893337	2081	1	-9683	ENSGALG00010012596	NA	3.66347	5.1899	0.0122633	-0.75212
D21-biased	5	7076757	7077303	547	*	3' UTR	7067753	7087586	19834	2	10283	ENSGALG00010021545	CYB5R2	3.61649	5.1258	0.0120475	-0.751901
D21-biased	18	2428185	2428584	400	*	Intron (ENSGALT00010070977/ENSGALG00010029349, intron 1 of 40)	2345560	2436780	91221	2	8196	ENSGALG00010029349	MYH10	5.66012	6.77957	0.00364478	-0.75088
D21-biased	2	125829268	125829667	400	*	Promoter (2-3kb)	125832323	125838447	6125	1	-2656	ENSGALG00010013522	NA	6.02744	7.20742	0.00536553	-0.748221
D21-biased	1	33972633	33973032	400	*	Distal Intergenic	33978821	34004627	25807	1	-5789	ENSGALG00010014322	NA	4.34757	5.69145	0.00974569	-0.74769
D21-biased	2	144552320	144552800	481	*	Promoter (1-2kb)	144554482	144556303	1822	1	-1682	ENSGALG00010009035	NA	4.53587	5.80906	0.0081267	-0.746667
D21-biased	3	8317727	8318126	400	*	Promoter (1-2kb)	8309310	8319244	9935	2	1118	ENSGALG00010017493	YPEL5	7.17807	8.29495	0.00379108	-0.746582
D21-biased	4	19234577	19234976	400	*	Distal Intergenic	19266441	19338044	71604	1	-31465	ENSGALG00010014102	TRIM2	3.96858	5.32023	0.0100829	-0.746416
D21-biased	5	34351005	34351404	400	*	Promoter (<=1kb)	34351980	34529869	177890	1	-576	ENSGALG00010005763	AKAP6	6.3498	7.43057	0.00302733	-0.745076
D21-biased	6	28670382	28670781	400	*	Intron (ENSGALT00010054636/ENSGALG00010022454, intron 6 of 22)	28610052	28712468	102417	2	41687	ENSGALG00010022454	ABLIM1	3.82711	5.2158	0.011029	-0.74473
D21-biased	4	43417384	43417783	400	*	Promoter (<=1kb)	43364282	43418665	54384	2	882	ENSGALG00010004590	NA	3.48615	5.13839	0.014297	-0.743935
D21-biased	4	13967185	13967584	400	*	Intron (ENSGALT00010037928/ENSGALG00010015733, intron 2 of 45)	13982719	14059260	76542	1	-15135	ENSGALG00010015733	COL4A6	4.40514	5.67535	0.0084322	-0.743902
D21-biased	9	9574984	9575383	400	*	Intron (ENSGALT00010056546/ENSGALG00010023202, intron 1 of 2)	9511158	9581832	70675	2	6449	ENSGALG00010023202	PID1	3.72534	5.23964	0.0131377	-0.743383
D21-biased	16	1576405	1577178	774	*	Intron (ENSGALT00010005054/ENSGALG00010002238, intron 1 of 1)	1565377	1570415	5039	2	-5990	ENSGALG00010003678	ZNFY1	5.26576	6.54591	0.00870959	-0.742397
D21-biased	1	123399634	123400033	400	*	Distal Intergenic	123447752	123474059	26308	2	74026	ENSGALG00010003047	NA	3.73146	5.29339	0.0139053	-0.741677
D21-biased	3	288634	289033	400	*	Intron (ENSGALT00010040738/ENSGALG00010016882, intron 2 of 15)	271071	294687	23617	2	5654	ENSGALG00010016882	NA	6.01368	7.12058	0.0039312	-0.741603
D21-biased	4	6094065	6094520	456	*	Intron (ENSGALT00010047722/ENSGALG00010019774, intron 1 of 7)	6039699	6473873	434175	1	54366	ENSGALG00010019774	NA	3.6366	5.11228	0.0128483	-0.741082
D21-biased	4	76576593	76576992	400	*	Distal Intergenic	76599419	76669339	69921	1	-22427	ENSGALG00010011951	NA	4.20015	5.56341	0.0106959	-0.740747
D21-biased	9	12077296	12077695	400	*	Intron (ENSGALT00010041183/ENSGALG00010017056, intron 3 of 3)	12066254	12094627	28374	1	11042	ENSGALG00010017056	AGTR1	4.39268	5.71517	0.0100395	-0.740164
D21-biased	9	2595035	2595434	400	*	Intron (ENSGALT00010059618/ENSGALG00010024433, intron 7 of 7)	2567290	2573297	6008	2	-21738	ENSGALG00010026231	NA	4.26328	5.57884	0.00991369	-0.73917
D21-biased	33	2259944	2261008	1065	*	Promoter (<=1kb)	2257430	2258968	1539	2	-976	ENSGALG00010001490	NA	3.74387	5.22588	0.013059	-0.739119
D21-biased	6	4944583	4944982	400	*	Intron (ENSGALT00010026213/ENSGALG00010010946, intron 3 of 7)	4898579	4967511	68933	2	22529	ENSGALG00010010946	SH2D4B	4.44391	5.69122	0.00831518	-0.738086
D21-biased	1	139255519	139256187	669	*	Intron (ENSGALT00010031432/ENSGALG00010013110, intron 4 of 5)	139248758	139282964	34207	2	26777	ENSGALG00010013110	ANKRD10	3.85994	5.30099	0.012894	-0.735927
D21-biased	15	8755408	8755807	400	*	Intron (ENSGALT00010064533/ENSGALG00010026565, intron 4 of 6)	8705941	8752402	46462	2	-3006	ENSGALG00010026569	GNAZ	4.95739	6.13466	0.00656761	-0.735582
D21-biased	4	73985512	73985911	400	*	Exon (ENSGALT00010021946/ENSGALG00010009200, exon 6 of 19)	73957771	74013252	55482	1	27741	ENSGALG00010009200	ADGRA3	3.74779	5.14711	0.0123443	-0.73471
D21-biased	5	36435120	36435519	400	*	Intron (ENSGALT00010011397/ENSGALG00010004866, intron 1 of 8)	36248422	36425238	176817	2	-9882	ENSGALG00010004866	SLC25A21	4.75748	5.97462	0.0078429	-0.734544
D21-biased	10	2620613	2621012	400	*	Exon (ENSGALT00010051424/ENSGALG00010021219, exon 11 of 18)	2616297	2625670	9374	1	4316	ENSGALG00010021219	STRA6	3.80382	5.21745	0.0127912	-0.734405
D21-biased	24	2554799	2555198	400	*	Promoter (<=1kb)	2555173	2573542	18370	1	0	ENSGALG00010025320	JAM3	4.49402	5.79382	0.0102664	-0.734217
D21-biased	20	14133557	14133956	400	*	3' UTR	14133510	14137538	4029	2	3582	ENSGALG00010015071	SNAI1	4.26973	5.57867	0.010489	-0.733563
D21-biased	8	19640039	19640438	400	*	Intron (ENSGALT00010051263/ENSGALG00010021153, intron 3 of 34)	19671404	19841620	170217	1	-30966	ENSGALG00010021153	PTPRF	5.1093	6.24864	0.00574381	-0.733216
D21-biased	18	7698119	7698518	400	*	Intron (ENSGALT00010070927/ENSGALG00010029328, intron 9 of 9)	7678293	7691284	12992	2	-6835	ENSGALG00010029323	NOL11	3.65743	5.08767	0.0129948	-0.732469
D21-biased	24	587647	588046	400	*	Intron (ENSGALT00010058691/ENSGALG00010024078, intron 1 of 15)	531283	532166	884	2	-55481	ENSGALG00010024084	NA	4.72426	5.95263	0.00861832	-0.732395
D21-biased	7	17417997	17418396	400	*	Intron (ENSGALT00010053394/ENSGALG00010021931, intron 2 of 26)	17337880	17394942	57063	2	-23055	ENSGALG00010021931	ITGA6	4.24131	5.50647	0.00953471	-0.732385
D21-biased	2	137586481	137586880	400	*	Exon (ENSGALT00010020988/ENSGALG00010008832, exon 3 of 15)	137488662	137603379	114718	2	16499	ENSGALG00010008832	MTSS1	4.19963	5.49936	0.0102887	-0.732012
D21-biased	5	39496563	39496962	400	*	Intron (ENSGALT00010011824/ENSGALG00010005015, intron 12 of 17)	39447316	39447399	84	1	49247	ENSGALG00010007312	gga-mir-1799	4.09321	5.51158	0.0130137	-0.731868
D21-biased	18	4194948	4195347	400	*	Promoter (2-3kb)	4160765	4192814	32050	2	-2134	ENSGALG00010029154	UTS2R	4.80279	6.0555	0.00943444	-0.731664
D21-biased	22	3589154	3589553	400	*	Promoter (1-2kb)	3471127	3591300	120174	2	1747	ENSGALG00010021001	NA	5.7608	7.04601	0.010101	-0.73157
D21-biased	7	32449402	32449801	400	*	Intron (ENSGALT00010022374/ENSGALG00010009373, intron 8 of 15)	32335251	32638845	303595	1	114151	ENSGALG00010009373	ARHGAP15	3.89814	5.25721	0.0120195	-0.731275
D21-biased	Z	18747772	18748171	400	*	Intron (ENSGALT00010036546/ENSGALG00010015167, intron 4 of 4)	18773969	18776484	2516	1	-25798	ENSGALG00010015360	NA	5.56471	6.68048	0.00534965	-0.729502
D21-biased	Z	44969699	44970098	400	*	Promoter (1-2kb)	44958774	44971340	12567	2	1242	ENSGALG00010009444	NFIL3	5.41707	6.53562	0.00538807	-0.729476
D21-biased	13	6154582	6154981	400	*	Intron (ENSGALT00010030696/ENSGALG00010012799, intron 2 of 6)	5770573	6166522	395950	2	11541	ENSGALG00010012799	NA	4.05186	5.36669	0.0110689	-0.729434
D21-biased	1	76737942	76738341	400	*	3' UTR	76746345	76755580	9236	1	-8004	ENSGALG00010021786	FAM162A	4.0733	5.40509	0.0118062	-0.729309
D21-biased	5	52514584	52514983	400	*	Intron (ENSGALT00010042529/ENSGALG00010017591, intron 1 of 8)	52493007	52553228	60222	1	21577	ENSGALG00010017591	ESR2	3.9422	5.35785	0.0133147	-0.729201
D21-biased	4	2888694	2889093	400	*	Distal Intergenic	2893336	2904604	11269	1	-4243	ENSGALG00010019425	NA	4.32185	5.66899	0.012034	-0.728355
D21-biased	2	93117867	93118317	451	*	Intron (ENSGALT00010004626/ENSGALG00010002052, intron 1 of 2)	93028127	93121606	93480	2	3289	ENSGALG00010002052	NA	3.74779	5.17334	0.0135525	-0.728054
D21-biased	2	107186152	107186551	400	*	Intron (ENSGALT00010012697/ENSGALG00010005351, intron 18 of 23)	107223137	107225149	2013	1	-36586	ENSGALG00010005770	NA	5.17229	6.34402	0.00725925	-0.727893
D21-biased	22	39230	39629	400	*	Distal Intergenic	50769	51188	420	1	-11140	ENSGALG00010019927	NA	5.84062	7.17735	0.0119688	-0.727688
D21-biased	3	54248076	54248768	693	*	Distal Intergenic	54257455	54261399	3945	1	-8687	ENSGALG00010006440	NA	4.03486	5.3568	0.0116634	-0.72764
D21-biased	Z	41668727	41669126	400	*	Distal Intergenic	41669727	41672483	2757	2	3357	ENSGALG00010010435	GAS1	4.09153	5.39021	0.0110359	-0.72733
D21-biased	9	18991702	18992101	400	*	Promoter (2-3kb)	18994198	19054629	60432	1	-2097	ENSGALG00010018540	TNFSF10	4.15761	5.43738	0.0106108	-0.726953
D21-biased	3	63046040	63046439	400	*	Intron (ENSGALT00010030234/ENSGALG00010012629, intron 1 of 4)	63036953	63051825	14873	2	5386	ENSGALG00010012629	NUS1	3.57554	5.06466	0.0145571	-0.726927
D21-biased	9	19777639	19778038	400	*	Intron (ENSGALT00010040809/ENSGALG00010016901, intron 1 of 15)	19855310	19984157	128848	1	-77272	ENSGALG00010016901	MECOM	3.69505	5.11935	0.0135638	-0.726369
D21-biased	2	4543893	4544350	458	*	Intron (ENSGALT00010064198/ENSGALG00010026360, intron 2 of 6)	4531272	4575936	44665	1	12621	ENSGALG00010026360	CTDSPL	3.52111	5.04628	0.0153964	-0.726196
D21-biased	24	1375469	1375868	400	*	Promoter (1-2kb)	1377547	1386761	9215	1	-1679	ENSGALG00010026179	NA	3.98406	5.3408	0.0128416	-0.725565
D21-biased	7	29899573	29899972	400	*	Intron (ENSGALT00010047011/ENSGALG00010019461, intron 3 of 15)	29842224	29948052	105829	1	57349	ENSGALG00010019461	MGAT5	3.74067	5.13879	0.0132954	-0.725427
D21-biased	4	3826816	3827215	400	*	Intron (ENSGALT00010042009/ENSGALG00010017409, intron 5 of 6)	3796598	3801029	4432	2	-25787	ENSGALG00010019490	NA	4.08732	5.38004	0.0112018	-0.724499
D21-biased	1	134156084	134156586	503	*	Promoter (2-3kb)	134141905	134153296	11392	2	-2788	ENSGALG00010012991	MFSD9	4.59002	5.80971	0.00901259	-0.72437
D21-biased	23	6163286	6163685	400	*	Distal Intergenic	6136272	6143548	7277	1	27014	ENSGALG00010015923	RCAN3	5.25825	6.48716	0.00936906	-0.724253
D21-biased	4	81446991	81447390	400	*	Intron (ENSGALT00010039199/ENSGALG00010016263, intron 9 of 12)	81437039	81438848	1810	2	-8143	ENSGALG00010016229	NA	5.30648	6.49587	0.00838528	-0.722263
D21-biased	2	124845391	124845790	400	*	Intron (ENSGALT00010033294/ENSGALG00010013887, intron 2 of 3)	124829981	124854659	24679	2	8869	ENSGALG00010013887	NA	4.28916	5.64145	0.0131177	-0.722118
D21-biased	2	137541680	137542079	400	*	Intron (ENSGALT00010020988/ENSGALG00010008832, intron 3 of 14)	137469333	137482980	13648	2	-58700	ENSGALG00010008716	TATDN1	5.21656	6.33228	0.00633062	-0.721571
D21-biased	1	43960416	43960815	400	*	Promoter (<=1kb)	43960425	43965653	5229	1	0	ENSGALG00010013718	NA	5.24698	6.43717	0.00866203	-0.721458
D21-biased	1	33662376	33662775	400	*	Intron (ENSGALT00010029431/ENSGALG00010012293, intron 6 of 20)	33721112	33730204	9093	2	67429	ENSGALG00010012980	C1H12ORF66	4.89348	6.03149	0.00713849	-0.719698
D21-biased	1	37425822	37426221	400	*	Distal Intergenic	37410196	37412351	2156	1	15626	ENSGALG00010014456	NA	4.07433	5.44799	0.0137065	-0.718263
D21-biased	6	10439518	10439917	400	*	Intron (ENSGALT00010055360/ENSGALG00010022771, intron 2 of 7)	10460455	10477607	17153	1	-20538	ENSGALG00010022771	SGMS1	6.04928	7.13694	0.00556815	-0.717891
D21-biased	5	11887518	11887917	400	*	Intron (ENSGALT00010059512/ENSGALG00010024401, intron 1 of 3)	11824402	11939434	115033	1	63116	ENSGALG00010024401	KCNC1	5.06032	6.21968	0.00824302	-0.716133
D21-biased	6	17487238	17487637	400	*	Promoter (1-2kb)	17442420	17485762	43343	2	-1476	ENSGALG00010020228	NA	5.30253	6.42066	0.00688678	-0.715693
D21-biased	10	7445404	7445803	400	*	Intron (ENSGALT00010056470/ENSGALG00010023170, intron 7 of 14)	7424020	7462810	38791	2	17007	ENSGALG00010023170	TCF12	4.77258	5.99188	0.0104184	-0.715665
D21-biased	2	148802752	148803151	400	*	Distal Intergenic	148700991	148787636	86646	2	-15116	ENSGALG00010008015	ARHGAP39	5.89854	6.96191	0.00509195	-0.715662
D21-biased	1	8081789	8082188	400	*	Intron (ENSGALT00010014487/ENSGALG00010006053, intron 3 of 3)	8078640	8083882	5243	1	3149	ENSGALG00010006053	TMEM243	3.68691	5.11911	0.0152034	-0.714803
D21-biased	4	12910430	12910945	516	*	Promoter (1-2kb)	12908713	12912550	3838	2	1605	ENSGALG00010016010	NA	4.63634	5.90104	0.0118062	-0.714534
D21-biased	28	96681	97717	1037	*	Distal Intergenic	39490	55398	15909	2	-41283	ENSGALG00010028631	NA	3.60985	5.11504	0.0166113	-0.713649
D21-biased	2	75367059	75367597	539	*	Promoter (2-3kb)	75364864	75372899	8036	1	2195	ENSGALG00010000599	RETREG1	4.50388	5.81832	0.0131428	-0.713584
D21-biased	1	14230963	14231362	400	*	Intron (ENSGALT00010024306/ENSGALG00010010216, intron 6 of 9)	14209540	14210775	1236	2	-20188	ENSGALG00010010196	EFCAB10	7.21102	8.23854	0.003989	-0.712439
D21-biased	8	25260084	25260483	400	*	Intron (ENSGALT00010065534/ENSGALG00010027037, intron 2 of 5)	25113350	25238509	125160	2	-21575	ENSGALG00010026992	NA	5.91786	6.97507	0.00524171	-0.711072
D21-biased	14	12928779	12929178	400	*	Intron (ENSGALT00010040691/ENSGALG00010016858, intron 25 of 27)	12946640	12950479	3840	2	21301	ENSGALG00010016884	SBK1	3.94127	5.33818	0.0155505	-0.710849
D21-biased	9	13777756	13778155	400	*	Intron (ENSGALT00010035834/ENSGALG00010014867, intron 2 of 11)	13741157	13790081	48925	2	11926	ENSGALG00010014867	TP63	5.96254	7.01986	0.00531011	-0.710451
D21-biased	1	53213794	53214193	400	*	Intron (ENSGALT00010036957/ENSGALG00010015391, intron 6 of 13)	53238343	53271890	33548	1	-24150	ENSGALG00010015391	SYN3	4.14389	5.43643	0.0130304	-0.710248
D21-biased	8	12060622	12061021	400	*	Intron (ENSGALT00010058776/ENSGALG00010024104, intron 3 of 7)	12049750	12051435	1686	2	-9187	ENSGALG00010024130	NA	4.35972	5.6186	0.0125636	-0.709846
D21-biased	2	141478827	141479226	400	*	Promoter (2-3kb)	141475994	141492910	16917	1	2833	ENSGALG00010010174	NA	3.50899	5.02593	0.0173912	-0.709839
D21-biased	3	26900615	26901014	400	*	Intron (ENSGALT00010048251/ENSGALG00010019972, intron 8 of 8)	26855799	26885259	29461	2	-15356	ENSGALG00010021524	NA	3.69983	5.23363	0.0174376	-0.709788
D21-biased	4	80380132	80380531	400	*	Promoter (2-3kb)	80383295	80406377	23083	1	-2764	ENSGALG00010009102	HTRA3	3.93253	5.28026	0.0146723	-0.709232
D21-biased	5	26892502	26892901	400	*	Intron (ENSGALT00010051861/ENSGALG00010021396, intron 1 of 9)	26878464	26962358	83895	1	14038	ENSGALG00010021396	ADAM20	4.81918	5.99687	0.00984456	-0.709201
D21-biased	2	26755313	26755712	400	*	Intron (ENSGALT00010009317/ENSGALG00010004029, intron 3 of 5)	26703002	26711326	8325	1	52311	ENSGALG00010004029	ARL4A	4.26178	5.60506	0.0147956	-0.707347
D21-biased	11	7691269	7691668	400	*	Intron (ENSGALT00010062693/ENSGALG00010025683, intron 1 of 2)	7673190	7736947	63758	1	18079	ENSGALG00010025683	NA	4.99343	6.13341	0.00883912	-0.70665
D21-biased	3	11617590	11617989	400	*	Intron (ENSGALT00010046549/ENSGALG00010019258, intron 1 of 7)	11636696	11647267	10572	1	-18707	ENSGALG00010019258	NA	3.82408	5.18148	0.0152531	-0.706127
D21-biased	6	32945522	32945921	400	*	Promoter (<=1kb)	32927606	32946014	18409	2	93	ENSGALG00010001915	EEF1AKMT2	6.89307	7.90797	0.00436594	-0.705372
D21-biased	1	189108377	189108776	400	*	Distal Intergenic	189095357	189098305	2949	2	-10072	ENSGALG00010009290	NA	3.66235	5.04182	0.0159442	-0.705116
D21-biased	Z	53666413	53666812	400	*	Intron (ENSGALT00010029469/ENSGALG00010012308, intron 2 of 4)	53591752	53670953	79202	2	4141	ENSGALG00010012308	NA	4.11422	5.50012	0.016043	-0.705059
D21-biased	5	31201417	31201816	400	*	Distal Intergenic	31213436	31215147	1712	2	13331	ENSGALG00010006882	NA	3.52429	5.05264	0.0181055	-0.70473
D21-biased	2	88632639	88633038	400	*	Intron (ENSGALT00010019739/ENSGALG00010008251, intron 3 of 10)	88593093	88676760	83668	2	43722	ENSGALG00010008251	AHRR	4.93629	6.09714	0.0100395	-0.704577
D21-biased	2	141179286	141179685	400	*	Promoter (2-3kb)	141073993	141181828	107836	2	2143	ENSGALG00010009777	ST3GAL1	4.30318	5.54448	0.0128466	-0.704496
D21-biased	Z	18081850	18082249	400	*	Intron (ENSGALT00010036506/ENSGALG00010015148, intron 4 of 12)	18065576	18098030	32455	1	16274	ENSGALG00010015148	NA	3.89525	5.23535	0.0151929	-0.704362
D21-biased	2	107326737	107327474	738	*	Distal Intergenic	107328703	107362025	33323	2	34551	ENSGALG00010005395	NA	5.03539	6.17237	0.0090635	-0.70408
D21-biased	Z	48856779	48857178	400	*	Intron (ENSGALT00010024484/ENSGALG00010010266, intron 2 of 5)	48964931	48971267	6337	2	114089	ENSGALG00010010634	NA	3.85664	5.20592	0.0154754	-0.703927
D21-biased	3	65596307	65596706	400	*	Intron (ENSGALT00010032765/ENSGALG00010013604, intron 1 of 12)	65611835	65708847	97013	1	-15129	ENSGALG00010013604	FYN	3.6045	5.03766	0.0173569	-0.703731
D21-biased	17	1294828	1295508	681	*	Intron (ENSGALT00010070436/ENSGALG00010029147, intron 3 of 14)	1256285	1309899	53615	2	14391	ENSGALG00010029147	RABL6	3.97558	5.28865	0.0148876	-0.703406
D21-biased	6	22615865	22616264	400	*	Intron (ENSGALT00010053448/ENSGALG00010021966, intron 2 of 19)	22428448	22604180	175733	2	-11685	ENSGALG00010021966	ADGRA1	3.88979	5.23698	0.0156047	-0.702491
D21-biased	8	21608233	21608632	400	*	Promoter (2-3kb)	21597196	21605603	8408	2	-2630	ENSGALG00010022991	TAL1	3.99028	5.28299	0.0142549	-0.702194
D21-biased	1	176824899	176825298	400	*	Intron (ENSGALT00010014219/ENSGALG00010005935, intron 33 of 36)	176869804	176874471	4668	2	49173	ENSGALG00010007264	NA	4.29736	5.557	0.0135905	-0.701999
D21-biased	Z	72778469	72778868	400	*	Promoter (<=1kb)	72772790	72777963	5174	2	-506	ENSGALG00010010089	NA	3.60528	5.1614	0.0189212	-0.701993
D21-biased	7	33057145	33057544	400	*	Promoter (<=1kb)	33053572	33058536	4965	2	992	ENSGALG00010011258	NA	3.91818	5.29907	0.0166891	-0.701991
D21-biased	8	2578881	2579280	400	*	Promoter (<=1kb)	2493274	2580122	86849	2	842	ENSGALG00010010314	CRB1	4.1364	5.40919	0.0141077	-0.701822
D21-biased	2	79407401	79407800	400	*	Exon (ENSGALT00010001366/ENSGALG00010000652, exon 3 of 6)	79394757	79411604	16848	2	3804	ENSGALG00010000652	SRD5A1	5.51143	6.75887	0.0130753	-0.701749
D21-biased	2	114223593	114223992	400	*	Distal Intergenic	114096364	114218426	122063	2	-5167	ENSGALG00010003006	CYP7B1	4.6073	5.83771	0.0125636	-0.701374
D21-biased	5	14016222	14016621	400	*	Intron (ENSGALT00010060256/ENSGALG00010024680, intron 5 of 21)	13890347	13921211	30865	1	125875	ENSGALG00010024662	MOB2	3.8154	5.25212	0.0177566	-0.701356
D21-biased	1	128305559	128305958	400	*	Promoter (<=1kb)	128297331	128305647	8317	2	0	ENSGALG00010003119	NA	4.71694	5.89844	0.0110618	-0.700725
D21-biased	15	3490918	3491317	400	*	Distal Intergenic	3501196	3716312	215117	1	-9879	ENSGALG00010023260	NA	3.69505	5.07832	0.0169297	-0.698769
D21-biased	20	686116	686515	400	*	Intron (ENSGALT00010059979/ENSGALG00010024586, intron 1 of 12)	647955	781273	133319	1	38161	ENSGALG00010024586	DLGAP4	4.49656	5.73986	0.0135977	-0.698647
D21-biased	4	72888418	72888817	400	*	Promoter (<=1kb)	72886746	72889741	2996	2	924	ENSGALG00010011744	NA	4.2543	5.5534	0.0149659	-0.698395
D21-biased	6	21254237	21254636	400	*	Intron (ENSGALT00010049321/ENSGALG00010020388, intron 16 of 53)	21241740	21291457	49718	1	12497	ENSGALG00010020388	MYOF	4.69363	6.09564	0.0174684	-0.698307
D21-biased	1	115010623	115011022	400	*	Intron (ENSGALT00010004653/ENSGALG00010001982, intron 27 of 78)	114771873	115642050	870178	1	238750	ENSGALG00010001982	DMD	3.74921	5.15219	0.0174371	-0.698054
D21-biased	2	107328600	107328999	400	*	Exon (ENSGALT00010012833/ENSGALG00010005395, exon 8 of 9)	107328703	107362025	33323	2	33026	ENSGALG00010005395	NA	4.27014	5.63143	0.0165248	-0.697968
D21-biased	1	132088455	132088854	400	*	Intron (ENSGALT00010037391/ENSGALG00010015551, intron 28 of 28)	132039692	132061176	21485	2	-27279	ENSGALG00010015542	CNGA3	4.59872	5.79761	0.0125576	-0.696529
D21-biased	2	60143729	60144128	400	*	Intron (ENSGALT00010018492/ENSGALG00010007777, intron 2 of 38)	60126508	60239135	112628	1	17221	ENSGALG00010007777	KIF13A	3.66913	5.07916	0.0179064	-0.696512
D21-biased	2	128861817	128862216	400	*	Promoter (<=1kb)	128846462	128862126	15665	2	0	ENSGALG00010014087	NA	4.14497	5.57194	0.0180666	-0.696491
D21-biased	2	44413445	44413844	400	*	Promoter (2-3kb)	44411356	44413872	2517	1	2089	ENSGALG00010019779	NA	3.71555	5.10011	0.0174833	-0.696377
D21-biased	2	13835167	13835566	400	*	Intron (ENSGALT00010013473/ENSGALG00010005629, intron 3 of 17)	13814710	13922104	107395	1	20457	ENSGALG00010005629	NRP1	3.88429	5.2503	0.0169555	-0.696256
D21-biased	2	23747634	23748033	400	*	Intron (ENSGALT00010006644/ENSGALG00010002868, intron 18 of 19)	23742366	23766720	24355	2	18687	ENSGALG00010002904	PON1	5.59025	6.65202	0.00723452	-0.69601
D21-biased	2	98227316	98227715	400	*	Intron (ENSGALT00010004196/ENSGALG00010001845, intron 6 of 12)	98184517	98202734	18218	2	-24582	ENSGALG00010001836	TWSG1	3.98576	5.30848	0.0161112	-0.695538
D21-biased	1	10600383	10601115	733	*	Intron (ENSGALT00010024940/ENSGALG00010010410, intron 4 of 11)	10428275	10783317	355043	1	172108	ENSGALG00010010410	CACNA2D1	6.61083	7.62227	0.00530837	-0.695346
D21-biased	1	72975821	72976220	400	*	Promoter (1-2kb)	72973849	73083246	109398	1	1972	ENSGALG00010022274	CCDC91	4.05502	5.37999	0.0165248	-0.694199
D21-biased	12	5563495	5563894	400	*	Promoter (<=1kb)	5437136	5564698	127563	2	804	ENSGALG00010027975	IQSEC1	6.25214	7.2877	0.0065882	-0.693372
D21-biased	8	5645665	5646064	400	*	Promoter (<=1kb)	5644678	5675508	30831	1	987	ENSGALG00010014746	NA	4.57274	5.80577	0.0142959	-0.692107
D21-biased	7	11814123	11814522	400	*	Intron (ENSGALT00010061907/ENSGALG00010025351, intron 4 of 8)	11796638	11802396	5759	1	17485	ENSGALG00010025340	METTL21A	5.06733	6.16165	0.00950365	-0.69164
D21-biased	7	31636339	31636738	400	*	Intron (ENSGALT00010027167/ENSGALG00010011353, intron 12 of 82)	31465619	31666305	200687	2	29567	ENSGALG00010011353	LRP1B	3.93378	5.36432	0.0189966	-0.691261
D21-biased	6	5131175	5131574	400	*	Promoter (2-3kb)	5128247	5134107	5861	1	2928	ENSGALG00010010993	NA	5.14385	6.32591	0.013059	-0.691054
D21-biased	1	42074306	42074990	685	*	Distal Intergenic	41978956	41982569	3614	1	95350	ENSGALG00010013628	NA	3.97193	5.30915	0.0174643	-0.690652
D21-biased	Z	73765659	73766058	400	*	Distal Intergenic	73742027	73754234	12208	1	23632	ENSGALG00010009893	NA	4.02668	5.31297	0.0161031	-0.690596
D21-biased	1	61126551	61126950	400	*	Intron (ENSGALT00010033453/ENSGALG00010013942, intron 7 of 36)	61031038	61145632	114595	2	18682	ENSGALG00010013942	CACNA2D4	5.13817	6.25419	0.0106469	-0.690394
D21-biased	Z	45546430	45546829	400	*	Distal Intergenic	45521251	45526362	5112	1	25179	ENSGALG00010010602	NA	5.36533	6.43592	0.00832383	-0.690385
D21-biased	1	109151380	109151864	485	*	Promoter (2-3kb)	109135547	109148612	13066	2	-2768	ENSGALG00010014493	NA	3.73852	5.10932	0.0179789	-0.690384
D21-biased	5	13638848	13639247	400	*	Promoter (<=1kb)	13617130	13637953	20824	2	-895	ENSGALG00010026972	TNNT3	4.14686	5.53159	0.0184851	-0.690036
D21-biased	2	128224491	128224890	400	*	Intron (ENSGALT00010028005/ENSGALG00010011703, intron 6 of 6)	128208665	128219005	10341	2	-5486	ENSGALG00010013593	NA	3.69615	5.05657	0.0179746	-0.689446
D21-biased	1	14899273	14899672	400	*	Promoter (1-2kb)	14901295	14907738	6444	1	-1623	ENSGALG00010009188	GPR22	4.38273	5.63604	0.0157216	-0.689108
D21-biased	12	9622616	9623015	400	*	Intron (ENSGALT00010065335/ENSGALG00010026943, intron 5 of 6)	9596410	9596504	95	2	-26112	ENSGALG00010028407	gga-mir-1572	4.20792	5.60441	0.0188895	-0.689056
D21-biased	2	140714537	140714936	400	*	Intron (ENSGALT00010020068/ENSGALG00010008387, intron 12 of 15)	140741034	140881599	140566	1	-26098	ENSGALG00010008164	TG	4.09684	5.38117	0.0165453	-0.688957
D21-biased	3	31524674	31525073	400	*	Distal Intergenic	31534684	31536779	2096	1	-9611	ENSGALG00010010380	NA	3.98042	5.33439	0.0182132	-0.688735
D21-biased	12	5183198	5183597	400	*	Intron (ENSGALT00010067711/ENSGALG00010027934, intron 1 of 5)	5179241	5244139	64899	1	3957	ENSGALG00010027934	CNBP	5.74361	6.78191	0.00732667	-0.688219
D21-biased	17	4666859	4667258	400	*	Intron (ENSGALT00010068326/ENSGALG00010028193, intron 6 of 6)	4648683	4660644	11962	2	-6215	ENSGALG00010029011	NA	3.61843	4.99255	0.0186005	-0.687527
D21-biased	2	120932023	120932422	400	*	Promoter (<=1kb)	120931618	120932691	1074	1	405	ENSGALG00010004864	NA	5.16148	6.26573	0.0105842	-0.686962
D21-biased	3	52416332	52416731	400	*	Distal Intergenic	52334072	52410971	76900	2	-5361	ENSGALG00010006551	NA	5.80256	6.88968	0.00982337	-0.686451
D21-biased	2	33727529	33728226	698	*	Distal Intergenic	33732357	33770713	38357	1	-4131	ENSGALG00010001368	WIPF3	3.84639	5.18013	0.0179579	-0.685857
D21-biased	22	31865	32264	400	*	Distal Intergenic	50769	51188	420	1	-18505	ENSGALG00010019927	NA	3.85301	5.1684	0.0177216	-0.685783
D21-biased	3	68662484	68662883	400	*	Intron (ENSGALT00010032107/ENSGALG00010013340, intron 2 of 3)	68589642	68669554	79913	2	6671	ENSGALG00010013340	LIN28B	3.87402	5.20964	0.018377	-0.68543
D21-biased	31	574393	574792	400	*	Promoter (1-2kb)	547812	576070	28259	2	1278	ENSGALG00010005194	NA	4.88548	5.99866	0.0113257	-0.685301
D21-biased	12	13175569	13175968	400	*	Intron (ENSGALT00010050926/ENSGALG00010021043, intron 6 of 29)	13112379	13282883	170505	1	63190	ENSGALG00010021043	PTPRG	3.98847	5.30611	0.0178641	-0.684885
D21-biased	7	3763989	3764388	400	*	Intron (ENSGALT00010028067/ENSGALG00010011720, intron 3 of 7)	3711701	3759658	47958	2	-4331	ENSGALG00010011720	IKZF2	4.00165	5.36312	0.0190427	-0.684052
D21-biased	4	80070950	80071349	400	*	Intron (ENSGALT00010022926/ENSGALG00010009608, intron 11 of 16)	80055727	80144425	88699	2	73076	ENSGALG00010009608	AFAP1	5.30471	6.36443	0.00913125	-0.683396
D21-biased	2	99362514	99362913	400	*	Promoter (1-2kb)	99364608	99392366	27759	1	-1695	ENSGALG00010002278	NA	6.02529	7.1117	0.0102887	-0.683363
D21-biased	20	8732870	8733269	400	*	3' UTR	8714691	8721888	7198	2	-10982	ENSGALG00010022356	TCFL5	3.94748	5.29616	0.0190604	-0.682951
D21-biased	6	21369225	21369624	400	*	Promoter (<=1kb)	21362457	21369523	7067	2	0	ENSGALG00010017781	CYP26C1	4.97811	6.10682	0.0123804	-0.682551
D21-biased	10	1487235	1487634	400	*	Intron (ENSGALT00010050978/ENSGALG00010021062, intron 11 of 41)	1423924	1427667	3744	1	63311	ENSGALG00010021039	NR2E3	3.93097	5.21371	0.0177241	-0.681458
D21-biased	5	11832068	11832467	400	*	Intron (ENSGALT00010059512/ENSGALG00010024401, intron 1 of 3)	11824402	11939434	115033	1	7666	ENSGALG00010024401	KCNC1	4.66064	5.90622	0.0169297	-0.679893
D21-biased	6	18269512	18269911	400	*	Promoter (<=1kb)	18253957	18269515	15559	2	0	ENSGALG00010021083	SCD	5.82034	7.00235	0.0149775	-0.679708
D21-biased	7	33069797	33070196	400	*	Intron (ENSGALT00010026888/ENSGALG00010011266, intron 2 of 3)	33074892	33077326	2435	1	-4696	ENSGALG00010011266	NA	4.88008	6.01566	0.0132876	-0.677055
D21-biased	1	89009616	89010015	400	*	Intron (ENSGALT00010014830/ENSGALG00010006232, intron 2 of 8)	88999961	89034927	34967	1	9655	ENSGALG00010006232	ZNF654	4.69946	5.90056	0.0161801	-0.676178
D21-biased	1	6738570	6738969	400	*	Promoter (<=1kb)	6736526	6737937	1412	2	-633	ENSGALG00010007697	NA	4.04984	5.30564	0.0179064	-0.675619
D21-biased	Z	54039279	54039678	400	*	Distal Intergenic	53917415	54028873	111459	2	-10406	ENSGALG00010012353	NA	4.08083	5.39182	0.0195451	-0.67454
D21-biased	5	21225369	21225768	400	*	Intron (ENSGALT00010047174/ENSGALG00010019546, intron 12 of 12)	21234364	21258207	23844	1	-8596	ENSGALG00010019670	NA	4.43394	5.82003	0.0214437	-0.674306
D21-biased	4	75977359	75977758	400	*	Promoter (2-3kb)	75974746	76013606	38861	1	2613	ENSGALG00010011116	TAPT1	5.14758	6.24435	0.012672	-0.674045
D21-biased	1	34071075	34071474	400	*	Intron (ENSGALT00010029619/ENSGALG00010012372, intron 1 of 13)	34065019	34112506	47488	1	6056	ENSGALG00010012372	LEMD3	5.38608	6.47238	0.0120551	-0.673625
D21-biased	2	98198745	98199144	400	*	Promoter (2-3kb)	98150546	98196031	45486	2	-2714	ENSGALG00010001823	RALBP1	4.79845	5.93723	0.0142123	-0.673393
D21-biased	Z	21222181	21222580	400	*	Intron (ENSGALT00010029557/ENSGALG00010012346, intron 3 of 12)	21210985	21243665	32681	1	11196	ENSGALG00010012346	NLN	3.99598	5.26961	0.0190427	-0.67259
D21-biased	4	39815574	39815973	400	*	Promoter (2-3kb)	39628431	39818569	190139	2	2596	ENSGALG00010007480	TENM3	5.16897	6.27536	0.0129882	-0.672481
D21-biased	2	75856304	75856703	400	*	Intron (ENSGALT00010001556/ENSGALG00010000722, intron 1 of 12)	75866345	75902534	36190	1	-9642	ENSGALG00010000722	ANKH	4.76505	5.91855	0.0150812	-0.672365
D21-biased	5	43527258	43527657	400	*	Intron (ENSGALT00010042778/ENSGALG00010017687, intron 20 of 20)	43485467	43498658	13192	1	41791	ENSGALG00010018353	NA	5.40825	6.50213	0.0127177	-0.672296
D21-biased	9	2387579	2387978	400	*	Intron (ENSGALT00010059517/ENSGALG00010024402, intron 2 of 8)	2320445	2408018	87574	2	20040	ENSGALG00010024402	GPC1	5.26812	6.38048	0.0135638	-0.672039
D21-biased	5	10882637	10883036	400	*	Intron (ENSGALT00010056378/ENSGALG00010023131, intron 7 of 15)	10773649	10777039	3391	1	108988	ENSGALG00010026545	NA	4.20326	5.45262	0.0187868	-0.671099
D21-biased	24	4835538	4835937	400	*	Intron (ENSGALT00010060279/ENSGALG00010024688, intron 1 of 9)	4724876	4882700	157825	2	46763	ENSGALG00010024688	CADM1	3.82622	5.31917	0.0233024	-0.670998
D21-biased	7	16024119	16024518	400	*	Intron (ENSGALT00010054533/ENSGALG00010022433, intron 11 of 11)	16038984	16050511	11528	1	-14466	ENSGALG00010026563	NA	3.98697	5.29983	0.020403	-0.670851
D21-biased	26	2885587	2885986	400	*	Intron (ENSGALT00010065917/ENSGALG00010027186, intron 1 of 30)	2888955	2889064	110	2	3078	ENSGALG00010027851	gga-mir-6654	5.39874	6.50616	0.0137065	-0.670758
D21-biased	22	1983199	1983598	400	*	Promoter (1-2kb)	1980394	1981686	1293	2	-1513	ENSGALG00010020857	NA	4.81325	5.97411	0.0157874	-0.67035
D21-biased	26	2556582	2556981	400	*	Promoter (<=1kb)	2555803	2559527	3725	1	779	ENSGALG00010027134	DYRK3	4.55198	5.70406	0.0153253	-0.670192
D21-biased	4	14017772	14018171	400	*	Intron (ENSGALT00010037928/ENSGALG00010015733, intron 3 of 45)	14006302	14060664	54363	1	11470	ENSGALG00010015733	COL4A6	4.38058	5.58987	0.017506	-0.670025
D21-biased	26	374182	374581	400	*	Distal Intergenic	385742	390066	4325	1	-11161	ENSGALG00010024486	GPR37L1	3.93753	5.20094	0.019579	-0.669382
D21-biased	5	31598154	31598553	400	*	Exon (ENSGALT00010012881/ENSGALG00010005407, exon 13 of 15)	31660393	31664324	3932	1	-61840	ENSGALG00010006894	NA	4.59464	5.80895	0.0182712	-0.669224
D21-biased	6	3994156	3994555	400	*	Distal Intergenic	3999920	4043040	43121	2	48485	ENSGALG00010011310	NA	3.71664	5.17567	0.02328	-0.668712
D21-biased	8	28012971	28013370	400	*	Distal Intergenic	28021851	28052568	30718	1	-8481	ENSGALG00010024165	LEPR	7.09436	8.15026	0.0115558	-0.668278
D21-biased	9	5197836	5198235	400	*	Distal Intergenic	5160344	5191618	31275	2	-6218	ENSGALG00010025047	PER2	4.9703	6.26638	0.0207737	-0.667686
D21-biased	4	24603667	24604066	400	*	Promoter (<=1kb)	24556666	24603281	46616	2	-386	ENSGALG00010008064	DDX60	4.522	5.76122	0.0190427	-0.667633
D21-biased	2	91545693	91546092	400	*	Intron (ENSGALT00010002608/ENSGALG00010001148, intron 5 of 12)	91537175	91551134	13960	2	5042	ENSGALG00010001148	C18orf63	5.27451	6.34825	0.0126605	-0.667373
D21-biased	3	3973697	3974457	761	*	Promoter (<=1kb)	3975030	3975131	102	1	-573	ENSGALG00010019983	gga-mir-1740	5.04873	6.12287	0.0128168	-0.66715
D21-biased	3	60423711	60424110	400	*	Distal Intergenic	59898236	60415831	517596	2	-7880	ENSGALG00010005010	NKAIN2	4.69983	5.91153	0.0186028	-0.665737
D21-biased	9	21753579	21754093	515	*	Intron (ENSGALT00010002600/ENSGALG00010001142, intron 2 of 4)	21758913	21801922	43010	1	-4820	ENSGALG00010001142	NA	3.66423	5.05406	0.0229275	-0.665566
D21-biased	12	16222410	16222809	400	*	Promoter (2-3kb)	16090592	16225622	135031	2	2813	ENSGALG00010022171	FOXP1	4.57219	5.89115	0.0217521	-0.665498
D21-biased	10	20262540	20262939	400	*	Intron (ENSGALT00010000056/ENSGALG00010000044, intron 3 of 7)	20222126	20256072	33947	2	-6468	ENSGALG00010000044	MAP1A	3.73026	5.07512	0.0220379	-0.665356
D21-biased	5	3199217	3199616	400	*	Distal Intergenic	3238119	3239387	1269	1	-38503	ENSGALG00010024184	NA	3.93753	5.22123	0.0210818	-0.665305
D21-biased	13	3368409	3368808	400	*	Intron (ENSGALT00010025455/ENSGALG00010010678, intron 2 of 8)	3161106	3340705	179600	2	-27704	ENSGALG00010010678	KCNIP1	3.85565	5.16077	0.021389	-0.665188
D21-biased	2	49488730	49489129	400	*	Intron (ENSGALT00010040127/ENSGALG00010016637, intron 2 of 9)	49472307	49729090	256784	1	16423	ENSGALG00010016637	POU6F2	4.27187	5.51918	0.0195935	-0.665042
D21-biased	13	21582	21981	400	*	Distal Intergenic	67726	109648	41923	1	-45745	ENSGALG00010012703	NA	6.3556	7.39496	0.0115099	-0.664296
D21-biased	7	16954231	16954630	400	*	Distal Intergenic	16955585	16963706	8122	2	9076	ENSGALG00010021748	CDCA7	4.86596	6.09196	0.0195451	-0.663352
D21-biased	5	31715495	31716001	507	*	Exon (ENSGALT00010012964/ENSGALG00010005436, exon 14 of 34)	31701871	31751230	49360	1	13624	ENSGALG00010005436	AQR	3.61882	5.02001	0.0236631	-0.662728
D21-biased	4	23370286	23370685	400	*	Intron (ENSGALT00010018753/ENSGALG00010007882, intron 2 of 8)	23337546	23386166	48621	1	32740	ENSGALG00010007882	CPE	4.44655	5.62051	0.0180839	-0.662437
D21-biased	22	38375	39141	767	*	Distal Intergenic	50769	51188	420	1	-11628	ENSGALG00010019927	NA	4.20533	5.539	0.0226479	-0.66222
D21-biased	1	125338299	125338698	400	*	3' UTR	125308673	125322503	13831	1	29626	ENSGALG00010002210	GPR143	4.51645	5.65963	0.0171583	-0.66182
D21-biased	1	77440553	77440952	400	*	Distal Intergenic	77445023	77479195	34173	1	-4071	ENSGALG00010023864	EPHA1	4.05272	5.30631	0.020854	-0.661316
D21-biased	12	5619396	5619795	400	*	Intron (ENSGALT00010067800/ENSGALG00010027975, intron 2 of 15)	5437136	5613812	176677	2	-5584	ENSGALG00010027975	IQSEC1	4.31715	5.6429	0.0228756	-0.661114
D21-biased	3	4351901	4352300	400	*	Intron (ENSGALT00010044308/ENSGALG00010018351, intron 8 of 11)	4366968	4373173	6206	1	-14668	ENSGALG00010019812	NA	5.51154	6.56427	0.0127763	-0.660999
D21-biased	2	29672039	29672438	400	*	Promoter (1-2kb)	29662934	29670810	7877	2	-1229	ENSGALG00010005102	NA	4.58194	5.80179	0.0200717	-0.660628
D21-biased	33	1978106	1978505	400	*	Exon (ENSGALT00010003288/ENSGALG00010001428, exon 2 of 2)	1971093	1972052	960	2	-6054	ENSGALG00010001946	NA	4.01027	5.39027	0.0238401	-0.660557
D21-biased	8	26031779	26032178	400	*	Promoter (1-2kb)	26027232	26030575	3344	2	-1204	ENSGALG00010026870	NA	4.73482	5.84913	0.0162233	-0.660539
D21-biased	1	132734711	132735110	400	*	Intron (ENSGALT00010038278/ENSGALG00010015877, intron 3 of 22)	132696979	132750372	53394	2	15262	ENSGALG00010015877	REV1	4.43112	5.72108	0.0221297	-0.659717
D21-biased	8	10841314	10841713	400	*	Promoter (<=1kb)	10841770	10862264	20495	1	-57	ENSGALG00010024331	NA	5.13354	6.22943	0.0155627	-0.659264
D21-biased	2	137746787	137747186	400	*	Exon (ENSGALT00010021106/ENSGALG00010008897, exon 4 of 6)	137721844	137847187	125344	1	24943	ENSGALG00010008897	NSMCE2	5.41372	6.60352	0.0191951	-0.659081
D21-biased	4	77375251	77375650	400	*	Distal Intergenic	77313201	77365007	51807	2	-10244	ENSGALG00010012000	NA	3.93128	5.24239	0.0228404	-0.65907
D21-biased	2	139017794	139018193	400	*	Distal Intergenic	138727204	138731103	3900	1	290590	ENSGALG00010007986	MYC	4.08928	5.31178	0.0203454	-0.658948
D21-biased	5	17107561	17107960	400	*	3' UTR	17097707	17114049	16343	2	6089	ENSGALG00010025470	ORAOV1	3.95693	5.28436	0.0231838	-0.658651
D21-biased	1	54524929	54525328	400	*	Promoter (<=1kb)	54430654	54524188	93535	2	-741	ENSGALG00010011770	CHST11	4.05329	5.28488	0.0208359	-0.658412
D21-biased	6	18200660	18201059	400	*	Intron (ENSGALT00010051011/ENSGALG00010021077, intron 16 of 26)	18183294	18215082	31789	1	17366	ENSGALG00010021077	SEC31B	3.98515	5.37262	0.0242654	-0.658345
D21-biased	15	918339	918738	400	*	Distal Intergenic	945634	954389	8756	1	-26896	ENSGALG00010024528	TBX1	4.3259	5.56016	0.0212128	-0.658176
D21-biased	10	15738206	15738974	769	*	Intron (ENSGALT00010039906/ENSGALG00010016558, intron 1 of 5)	15685086	15856587	171502	1	53120	ENSGALG00010016558	NR2F2	4.28883	5.49868	0.0201258	-0.658031
D21-biased	1	33659442	33659841	400	*	Intron (ENSGALT00010029431/ENSGALG00010012293, intron 6 of 20)	33721112	33730204	9093	2	70363	ENSGALG00010012980	C1H12ORF66	4.77555	5.89222	0.0169947	-0.657708
D21-biased	Z	63495262	63495661	400	*	Intron (ENSGALT00010016217/ENSGALG00010006821, intron 8 of 8)	63512731	63512820	90	2	17159	ENSGALG00010007755	gga-mir-1756a	4.12795	5.40583	0.0223712	-0.657515
D21-biased	1	44555615	44556014	400	*	Intron (ENSGALT00010034002/ENSGALG00010014152, intron 1 of 2)	44552253	44560797	8545	2	4783	ENSGALG00010014158	NA	4.48985	5.7569	0.0222889	-0.6575
D21-biased	2	43244090	43244840	751	*	Exon (ENSGALT00010047670/ENSGALG00010019750, exon 2 of 5)	43251889	43259349	7461	1	-7049	ENSGALG00010019988	NA	3.92972	5.18029	0.0217463	-0.657472
D21-biased	4	37050800	37051275	476	*	Intron (ENSGALT00010013654/ENSGALG00010005720, intron 2 of 35)	36925822	37220203	294382	1	124978	ENSGALG00010005720	COL25A1	3.85136	5.12568	0.0222171	-0.657377
D21-biased	15	12696617	12697472	856	*	Promoter (<=1kb)	12696738	12703417	6680	1	0	ENSGALG00010000536	NA	3.6487	5.09509	0.0255824	-0.65584
D21-biased	9	4991210	4991609	400	*	3' UTR	4981298	4988856	7559	1	9912	ENSGALG00010025648	NA	3.97649	5.23003	0.0222887	-0.655708
D21-biased	14	9168359	9168758	400	*	Intron (ENSGALT00010047041/ENSGALG00010019471, intron 3 of 13)	9128253	9154149	25897	2	-14210	ENSGALG00010019471	NUBP1	4.75836	5.85073	0.01594	-0.65563
D21-biased	8	3007776	3008175	400	*	Intron (ENSGALT00010035325/ENSGALG00010014712, intron 3 of 5)	2932371	2958577	26207	2	-49199	ENSGALG00010014709	NA	4.12576	5.36143	0.0217919	-0.655132
D21-biased	2	88625540	88625939	400	*	Intron (ENSGALT00010019739/ENSGALG00010008251, intron 3 of 10)	88552376	88586308	33933	2	-39232	ENSGALG00010008223	NA	8.4927	9.36574	0.00357155	-0.654925
D21-biased	4	39955619	39956018	400	*	Intron (ENSGALT00010017915/ENSGALG00010007480, intron 2 of 30)	39628431	40090589	462159	2	134571	ENSGALG00010007480	TENM3	3.73959	5.07007	0.0241566	-0.65475
D21-biased	8	19387038	19387437	400	*	Distal Intergenic	19373796	19383855	10060	2	-3183	ENSGALG00010022717	ELOVL1	5.32089	6.49264	0.0199273	-0.654049
D21-biased	11	10607388	10607787	400	*	Promoter (2-3kb)	10610012	10632530	22519	1	-2225	ENSGALG00010009385	GPI	4.58014	5.69781	0.0178255	-0.653116
D21-biased	4	62675841	62676240	400	*	Intron (ENSGALT00010038521/ENSGALG00010015983, intron 4 of 7)	62665743	62719795	54053	1	10098	ENSGALG00010015983	CNOT7	5.23984	6.35091	0.0177675	-0.65284
D21-biased	1	170531559	170531958	400	*	Distal Intergenic	170581175	170583562	2388	2	51604	ENSGALG00010004293	NA	4.93316	6.07074	0.0189811	-0.652811
D21-biased	6	9573332	9573731	400	*	Promoter (1-2kb)	9575260	9752440	177181	1	-1529	ENSGALG00010009679	ANK3	4.25963	5.4781	0.0221585	-0.652668
D21-biased	3	11198134	11198533	400	*	Intron (ENSGALT00010046186/ENSGALG00010019078, intron 2 of 2)	11203393	11211523	8131	1	-4860	ENSGALG00010019084	NA	4.36127	5.56777	0.0212598	-0.65224
D21-biased	1	44809573	44809972	400	*	Distal Intergenic	44771968	44803014	31047	2	-6559	ENSGALG00010014164	NA	4.77503	5.92612	0.0196649	-0.652168
D21-biased	6	18677319	18677718	400	*	Intron (ENSGALT00010050568/ENSGALG00010020927, intron 17 of 17)	18669538	18673352	3815	2	-3967	ENSGALG00010023425	NA	4.81975	6.00943	0.0212065	-0.652025
D21-biased	14	2103478	2103877	400	*	Intron (ENSGALT00010053969/ENSGALG00010022184, intron 4 of 11)	2039212	2127746	88535	2	23869	ENSGALG00010022184	PRKAR1B	4.7272	5.9065	0.0203165	-0.651894
D21-biased	9	4126280	4126679	400	*	Promoter (2-3kb)	4123696	4130671	6976	1	2584	ENSGALG00010024678	AMOTL2	4.88694	5.99203	0.0179064	-0.651533
D21-biased	3	31519002	31519401	400	*	Distal Intergenic	31534684	31536779	2096	1	-15283	ENSGALG00010010380	NA	3.86682	5.20316	0.0252154	-0.650831
D21-biased	26	1606383	1606782	400	*	Intron (ENSGALT00010060250/ENSGALG00010024671, intron 10 of 10)	1600192	1612186	11995	2	5404	ENSGALG00010024737	STK38	3.73039	5.08694	0.0257683	-0.650816
D21-biased	2	99506055	99506454	400	*	Distal Intergenic	99428333	99428904	572	2	-77151	ENSGALG00010001211	NA	4.7688	5.93326	0.0206621	-0.650719
D21-biased	1	92521925	92522324	400	*	Intron (ENSGALT00010018920/ENSGALG00010007938, intron 2 of 9)	92532047	92532156	110	1	-9723	ENSGALG00010009005	gga-mir-6616	4.05473	5.3312	0.0237081	-0.650506
D21-biased	1	125049235	125049701	467	*	Intron (ENSGALT00010004597/ENSGALG00010002034, intron 11 of 22)	124989144	125026173	37030	2	-23062	ENSGALG00010002023	CLCN4	3.71773	5.03336	0.0249677	-0.650322
D21-biased	3	75869582	75869981	400	*	Promoter (<=1kb)	75870891	75885355	14465	1	-910	ENSGALG00010003541	CNR1	4.03894	5.2791	0.0232796	-0.649724
D21-biased	1	128380637	128381036	400	*	Promoter (<=1kb)	128296872	128380724	83853	2	0	ENSGALG00010003119	NA	5.63537	6.65854	0.0134959	-0.649705
D21-biased	15	1765954	1766353	400	*	Intron (ENSGALT00010054077/ENSGALG00010022226, intron 3 of 17)	1576575	1860555	283981	2	94202	ENSGALG00010022226	FBRSL1	4.76153	5.89882	0.0194667	-0.649318
D21-biased	3	93791313	93791712	400	*	Distal Intergenic	93426088	93444145	18058	1	365225	ENSGALG00010003478	COLEC11	4.14335	5.36813	0.0227273	-0.648774
D21-biased	7	3076661	3077060	400	*	Distal Intergenic	3089316	3130746	41431	1	-12256	ENSGALG00010015561	NA	4.26029	5.42106	0.0205874	-0.648763
D21-biased	15	8454918	8455641	724	*	Intron (ENSGALT00010064299/ENSGALG00010026443, intron 5 of 9)	8436510	8448593	12084	2	-6325	ENSGALG00010026388	SNRPD3	3.75595	5.08491	0.0255345	-0.648701
D21-biased	Z	66475289	66475688	400	*	Intron (ENSGALT00010016512/ENSGALG00010006957, intron 1 of 3)	66431181	66520345	89165	1	44108	ENSGALG00010006957	PALM2AKAP2	4.52727	5.68181	0.0207692	-0.648515
D21-biased	33	133019	133770	752	*	Distal Intergenic	112421	114853	2433	2	-18166	ENSGALG00010001272	NA	3.83182	5.17503	0.0260798	-0.648115
D21-biased	13	8867233	8867632	400	*	Promoter (<=1kb)	8866780	8868173	1394	2	541	ENSGALG00010012645	NA	3.82935	5.25288	0.0271376	-0.647608
D21-biased	23	6162348	6162747	400	*	Distal Intergenic	6136272	6143548	7277	1	26076	ENSGALG00010015923	RCAN3	5.18574	6.36284	0.0217463	-0.647337
D21-biased	3	101632707	101633106	400	*	Distal Intergenic	101607750	101614752	7003	2	-17955	ENSGALG00010011517	NA	5.13245	6.18972	0.016694	-0.646655
D21-biased	2	104780947	104781346	400	*	Distal Intergenic	104655853	104657537	1685	1	125094	ENSGALG00010005627	NA	4.90634	6.16071	0.0242881	-0.645817
D21-biased	2	80906908	80907307	400	*	Distal Intergenic	80940836	80947393	6558	1	-33529	ENSGALG00010008911	NA	3.81901	5.10291	0.0252371	-0.645445
D21-biased	8	1146596	1146995	400	*	Intron (ENSGALT00010028570/ENSGALG00010011932, intron 1 of 27)	1002268	1150442	148175	2	3447	ENSGALG00010011932	VAV3	4.99508	6.12345	0.0202348	-0.645189
D21-biased	19	7324563	7324962	400	*	Intron (ENSGALT00010071989/ENSGALG00010029757, intron 27 of 28)	7330856	7337543	6688	1	-5894	ENSGALG00010029759	ALDH3A2	3.88785	5.17503	0.0255488	-0.644736
D21-biased	7	9825020	9825419	400	*	3' UTR	9833382	9839274	5893	1	-7963	ENSGALG00010015092	HSPE1	3.65706	5.00239	0.0268526	-0.644724
D21-biased	4	13732773	13733172	400	*	Intron (ENSGALT00010037356/ENSGALG00010015540, intron 2 of 16)	13658205	13725031	66827	2	-7742	ENSGALG00010016466	TMEM164	5.17243	6.269	0.0187648	-0.644119
D21-biased	8	12462406	12462805	400	*	Intron (ENSGALT00010059025/ENSGALG00010024191, intron 12 of 21)	12354631	12626349	271719	1	107775	ENSGALG00010024191	DPYD	4.74245	5.82013	0.0180184	-0.644
D21-biased	Z	37842664	37843063	400	*	Intron (ENSGALT00010036164/ENSGALG00010015038, intron 10 of 19)	37947448	37953690	6243	2	110627	ENSGALG00010015064	RFK	4.71112	5.8611	0.0212065	-0.643837
D21-biased	12	11227990	11228389	400	*	Intron (ENSGALT00010051766/ENSGALG00010021367, intron 12 of 23)	11191730	11194342	2613	1	36260	ENSGALG00010022306	NA	5.09824	6.13073	0.016043	-0.64303
D21-biased	17	5371103	5371502	400	*	Intron (ENSGALT00010067974/ENSGALG00010028052, intron 7 of 60)	5366411	5366511	101	1	4692	ENSGALG00010029130	gga-mir-6696	4.41793	5.69154	0.0258753	-0.64277
D21-biased	7	2406385	2406784	400	*	Promoter (2-3kb)	2409102	2411325	2224	1	-2318	ENSGALG00010015547	NA	5.27488	6.28862	0.0147442	-0.642655
D21-biased	8	14366800	14367695	896	*	Intron (ENSGALT00010053905/ENSGALG00010022152, intron 2 of 3)	14350373	14391825	41453	1	16427	ENSGALG00010022152	ZNF644	4.19937	5.38299	0.0228907	-0.642498
D21-biased	1	132999388	132999787	400	*	Intron (ENSGALT00010038288/ENSGALG00010015886, intron 3 of 20)	132775035	133098790	323756	2	99003	ENSGALG00010015886	AFF3	4.06047	5.28232	0.0243004	-0.642085
D21-biased	5	58750814	58751213	400	*	Promoter (2-3kb)	58748506	58788245	39740	1	2308	ENSGALG00010020289	NA	4.39064	5.53857	0.0217569	-0.641776
D21-biased	6	19333584	19333983	400	*	5' UTR	19324319	19448910	124592	1	9265	ENSGALG00010020164	C6H10ORF71	5.27611	6.34734	0.0184913	-0.641443
D21-biased	4	541355	541754	400	*	Promoter (<=1kb)	541822	556489	14668	1	-68	ENSGALG00010015834	STARD8	6.29446	7.27652	0.0132339	-0.641241
D21-biased	1	187663706	187664105	400	*	Intron (ENSGALT00010017519/ENSGALG00010007357, intron 10 of 17)	187625546	187724809	99264	1	38160	ENSGALG00010007357	NOX4	4.43511	5.56836	0.0213074	-0.641139
D21-biased	3	66023990	66024389	400	*	3' UTR	66011561	66040525	28965	2	16136	ENSGALG00010013814	AMD1	4.29249	5.49523	0.0243558	-0.640493
D21-biased	2	33636964	33637363	400	*	Intron (ENSGALT00010006971/ENSGALG00010002992, intron 6 of 6)	33660973	33686538	25566	1	-23610	ENSGALG00010001585	NA	4.57059	5.68881	0.0212353	-0.640338
D21-biased	7	3558514	3558913	400	*	Promoter (2-3kb)	3139892	3561339	421448	2	2426	ENSGALG00010011625	ERBB4	5.35782	6.34604	0.0143235	-0.637911
D21-biased	20	5455649	5456048	400	*	Promoter (<=1kb)	5455926	5459798	3873	1	0	ENSGALG00010021694	NA	6.86706	7.89511	0.017006	-0.637821
D21-biased	3	16911259	16911658	400	*	Distal Intergenic	16915318	16928301	12984	2	16643	ENSGALG00010015935	EPHX1	4.08647	5.28168	0.0246662	-0.637444
D21-biased	3	56150802	56151540	739	*	Intron (ENSGALT00010014868/ENSGALG00010006239, intron 2 of 19)	56074605	56227075	152471	2	75535	ENSGALG00010006239	EYA4	3.81052	5.08983	0.0271612	-0.637393
D21-biased	7	9415060	9415459	400	*	Exon (ENSGALT00010037096/ENSGALG00010015461, exon 1 of 1)	9411682	9416501	4820	1	3378	ENSGALG00010015461	NA	4.09041	5.30498	0.0254281	-0.637015
D21-biased	7	7948531	7949323	793	*	Intron (ENSGALT00010037040/ENSGALG00010015427, intron 3 of 4)	7938976	7941389	2414	1	9555	ENSGALG00010015427	NA	4.43275	5.579	0.0233674	-0.636998
D21-biased	1	123578071	123578470	400	*	Exon (ENSGALT00010004346/ENSGALG00010001901, exon 6 of 9)	123561401	123568139	6739	2	-9932	ENSGALG00010001897	TLR7	3.83416	5.15012	0.0283877	-0.63692
D21-biased	9	6423120	6423519	400	*	Promoter (2-3kb)	6418885	6420557	1673	2	-2563	ENSGALG00010026126	NA	4.30721	5.47994	0.0239352	-0.636511
D21-biased	2	108123196	108123595	400	*	Promoter (<=1kb)	108122635	108137924	15290	1	561	ENSGALG00010005983	NA	4.67624	5.85204	0.0244644	-0.636374
D21-biased	7	3197138	3197537	400	*	Intron (ENSGALT00010027827/ENSGALG00010011625, intron 20 of 27)	3128706	3132353	3648	2	-64785	ENSGALG00010015329	NA	5.63111	6.69095	0.0191951	-0.636149
D21-biased	6	17904564	17904963	400	*	Intron (ENSGALT00010050960/ENSGALG00010021060, intron 5 of 9)	17863119	17938821	75703	2	33858	ENSGALG00010021060	PAX2	5.35589	6.53785	0.0248858	-0.635543
D21-biased	1	152383789	152384188	400	*	Intron (ENSGALT00010001989/ENSGALG00010000905, intron 2 of 2)	152346275	152390502	44228	2	6314	ENSGALG00010000908	NA	3.71627	5.16705	0.0305505	-0.635157
D21-biased	10	3806332	3806731	400	*	Promoter (<=1kb)	3672328	3806137	133810	2	-195	ENSGALG00010024195	PSMA4	5.23688	6.27721	0.0183504	-0.635067
D21-biased	2	33430022	33430421	400	*	Promoter (2-3kb)	33427829	33432683	4855	2	2262	ENSGALG00010001716	TRIL	4.88758	6.03574	0.0237476	-0.6347
D21-biased	10	14050157	14050556	400	*	Promoter (2-3kb)	13988550	14053420	64871	2	2864	ENSGALG00010020117	AKAP13	3.96062	5.2221	0.0278058	-0.634433
D21-biased	1	25965222	25965621	400	*	Promoter (1-2kb)	25918014	25967362	49349	2	1741	ENSGALG00010001381	MDFIC	4.05185	5.37696	0.0290874	-0.634358
D21-biased	1	68665038	68665437	400	*	Exon (ENSGALT00010028679/ENSGALG00010011981, exon 13 of 23)	68640415	68644105	3691	2	-20933	ENSGALG00010014999	NA	3.85895	5.19715	0.0296329	-0.633646
D21-biased	3	66101358	66101757	400	*	Intron (ENSGALT00010033218/ENSGALG00010013842, intron 3 of 13)	66067216	66181442	114227	1	34142	ENSGALG00010013842	CDK19	3.8563	5.23449	0.0302094	-0.633329
D21-biased	2	75455815	75456214	400	*	Promoter (<=1kb)	75455890	75461545	5656	1	0	ENSGALG00010000955	NA	4.39858	5.61384	0.0268717	-0.633036
D21-biased	20	702070	702469	400	*	Intron (ENSGALT00010059979/ENSGALG00010024586, intron 1 of 12)	740259	781269	41011	1	-37790	ENSGALG00010024586	DLGAP4	3.79421	5.15752	0.0302684	-0.63265
D21-biased	1	87687270	87687669	400	*	Intron (ENSGALT00010011040/ENSGALG00010004762, intron 6 of 10)	87696513	87709352	12840	1	-8844	ENSGALG00010004835	HHLA2	4.75188	5.82594	0.021119	-0.632443
D21-biased	3	40979921	40980320	400	*	Promoter (<=1kb)	40959393	40980381	20989	2	61	ENSGALG00010006644	NA	4.97309	6.06214	0.0216482	-0.632387
D21-biased	1	113657541	113657940	400	*	Intron (ENSGALT00010005279/ENSGALG00010002331, intron 50 of 63)	113774901	113891743	116843	1	-116961	ENSGALG00010003490	NA	4.33659	5.57875	0.0280886	-0.632252
D21-biased	10	8293985	8294384	400	*	Intron (ENSGALT00010053013/ENSGALG00010021779, intron 7 of 10)	8165343	8281768	116426	2	-12217	ENSGALG00010021779	UNC13C	5.6461	6.67213	0.0183306	-0.632029
D21-biased	7	9572865	9573264	400	*	Promoter (2-3kb)	9416796	9570135	153340	2	-2730	ENSGALG00010010928	HECW2	3.93348	5.2036	0.0287739	-0.631886
D21-biased	Z	41978081	41978480	400	*	Intron (ENSGALT00010023288/ENSGALG00010009744, intron 18 of 21)	42005794	42015631	9838	2	37151	ENSGALG00010010474	NA	4.23599	5.47944	0.0279943	-0.631645
D21-biased	1	170512318	170512717	400	*	Intron (ENSGALT00010006149/ENSGALG00010002646, intron 3 of 4)	170460551	170524492	63942	1	51767	ENSGALG00010002646	FOXO1	5.07981	6.24125	0.0254567	-0.631456
D21-biased	5	10652855	10653254	400	*	Distal Intergenic	10773649	10777039	3391	1	-120395	ENSGALG00010026545	NA	4.85433	5.94816	0.0222272	-0.631194
D21-biased	1	86669079	86669777	699	*	Exon (ENSGALT00010016968/ENSGALG00010007131, exon 3 of 3)	86661151	86676885	15735	2	7108	ENSGALG00010006878	NA	4.07688	5.31141	0.0278649	-0.630979
D21-biased	12	5560185	5560584	400	*	Intron (ENSGALT00010067796/ENSGALG00010027975, intron 1 of 13)	5437136	5564698	127563	2	4114	ENSGALG00010027975	IQSEC1	5.68502	6.73734	0.0201482	-0.630786
D21-biased	1	112155598	112155997	400	*	Exon (ENSGALT00010008007/ENSGALG00010003448, exon 3 of 3)	112151960	112155376	3417	1	3638	ENSGALG00010003448	NA	4.3825	5.64827	0.0292819	-0.629885
D21-biased	8	863854	864253	400	*	Intron (ENSGALT00010028413/ENSGALG00010011886, intron 2 of 9)	838015	975698	137684	1	25839	ENSGALG00010011886	NTNG1	3.69984	5.04001	0.03073	-0.629514
D21-biased	12	14265484	14265883	400	*	Intron (ENSGALT00010048934/ENSGALG00010020282, intron 2 of 22)	14135008	14142243	7236	2	-123241	ENSGALG00010022499	NA	4.09796	5.32668	0.0283989	-0.628943
D21-biased	20	12809215	12809614	400	*	Intron (ENSGALT00010037716/ENSGALG00010015668, intron 2 of 6)	12765612	12880827	115216	1	43603	ENSGALG00010015668	ZNF217	4.62948	5.72564	0.0233724	-0.628569
D21-biased	2	57724682	57725081	400	*	Intron (ENSGALT00010020919/ENSGALG00010008818, intron 3 of 4)	57677407	57718235	40829	1	47275	ENSGALG00010008818	NA	4.13004	5.3887	0.0292899	-0.627847
D21-biased	14	8074355	8074754	400	*	Promoter (1-2kb)	8076629	8170277	93649	1	-1875	ENSGALG00010020878	NA	4.37722	5.52199	0.0256443	-0.627699
D21-biased	2	137787377	137787776	400	*	Intron (ENSGALT00010021106/ENSGALG00010008897, intron 5 of 5)	137849515	137852523	3009	1	-61739	ENSGALG00010010082	NA	4.44369	5.54886	0.0238936	-0.627539
D21-biased	2	33041927	33042326	400	*	Intron (ENSGALT00010003370/ENSGALG00010001458, intron 1 of 4)	32890797	33063937	173141	2	21611	ENSGALG00010001458	JAZF1	3.9774	5.18782	0.0284751	-0.627471
D21-biased	7	14497255	14497654	400	*	Intron (ENSGALT00010063714/ENSGALG00010026154, intron 2 of 8)	14473783	14589495	115713	1	23472	ENSGALG00010026154	ZNF385B	5.01732	6.04857	0.0200365	-0.62735
D21-biased	24	3938971	3939370	400	*	Intron (ENSGALT00010063360/ENSGALG00010025978, intron 5 of 8)	3950625	3956677	6053	1	-11255	ENSGALG00010026227	NA	4.79639	5.87377	0.0227517	-0.626611
D21-biased	1	115644891	115645290	400	*	Intron (ENSGALT00010004653/ENSGALG00010001982, intron 77 of 78)	115677737	115682363	4627	2	37073	ENSGALG00010002147	NA	4.06932	5.26737	0.0283922	-0.626225
D21-biased	12	9434040	9434439	400	*	Distal Intergenic	9412937	9428616	15680	2	-5424	ENSGALG00010028388	NA	4.28557	5.55309	0.0298887	-0.626084
D21-biased	2	29776541	29776940	400	*	Distal Intergenic	29807287	29809675	2389	2	32735	ENSGALG00010005105	NA	7.12679	8.07424	0.0145387	-0.62604
D21-biased	20	9101790	9102189	400	*	Promoter (<=1kb)	9072332	9102091	29760	2	0	ENSGALG00010024194	NKAIN4	4.2398	5.40726	0.0273766	-0.625531
D21-biased	1	103719770	103720169	400	*	Intron (ENSGALT00010034234/ENSGALG00010014216, intron 1 of 1)	103730595	103733484	2890	1	-10426	ENSGALG00010013975	NA	3.96001	5.17408	0.0289268	-0.625407
D21-biased	2	128283618	128284017	400	*	Intron (ENSGALT00010032732/ENSGALG00010013626, intron 5 of 6)	128274519	128277799	3281	2	-5819	ENSGALG00010013626	NA	5.2087	6.2598	0.0216034	-0.62518
D21-biased	2	6436514	6436913	400	*	Intron (ENSGALT00010065792/ENSGALG00010027135, intron 2 of 16)	6310533	6444141	133609	2	7228	ENSGALG00010027135	PRKAG2	3.85994	5.31008	0.033033	-0.624817
D21-biased	3	56710708	56711107	400	*	Promoter (<=1kb)	56711061	56788832	77772	1	0	ENSGALG00010006482	NA	3.69468	5.02159	0.0316644	-0.624698
D21-biased	1	83724127	83724848	722	*	Distal Intergenic	83734906	83741288	6383	2	16440	ENSGALG00010006829	NA	6.46163	7.39557	0.0137682	-0.624568
D21-biased	2	54642147	54642546	400	*	Distal Intergenic	54603575	54621697	18123	2	-20450	ENSGALG00010008429	IGFBP3	3.7524	5.11293	0.0324365	-0.624461
D21-biased	2	19738703	19739102	400	*	Intron (ENSGALT00010010081/ENSGALG00010004323, intron 4 of 9)	19724946	19753745	28800	1	13757	ENSGALG00010004323	TRDMT1	3.73996	5.11677	0.0326056	-0.624103
D21-biased	2	137071213	137071612	400	*	Intron (ENSGALT00010019724/ENSGALG00010008245, intron 4 of 10)	137056898	137081428	24531	2	9816	ENSGALG00010008245	FBXO32	4.72601	5.88284	0.0272163	-0.624101
D21-biased	1	91484879	91485278	400	*	Intron (ENSGALT00010016916/ENSGALG00010007110, intron 10 of 23)	91474121	91477522	3402	1	10758	ENSGALG00010007110	ARL6	5.41786	6.39073	0.0174858	-0.622239
D21-biased	1	7518490	7518889	400	*	Intron (ENSGALT00010013833/ENSGALG00010005800, intron 8 of 22)	7458576	7498594	40019	2	-19896	ENSGALG00010005800	FRMD4A	4.89396	5.97904	0.0243428	-0.622174
D21-biased	Z	11806122	11806521	400	*	Distal Intergenic	11810447	11810609	163	2	4088	ENSGALG00010015591	U1	4.20767	5.35121	0.0272748	-0.622157
D21-biased	3	72499462	72499861	400	*	Promoter (<=1kb)	72471853	72499488	27636	2	0	ENSGALG00010002625	FHL5	4.17613	5.35944	0.0288801	-0.622049
D21-biased	8	19418803	19419202	400	*	Intron (ENSGALT00010052085/ENSGALG00010021448, intron 10 of 72)	19428764	19428841	78	1	-9562	ENSGALG00010024491	gga-mir-1665	5.10958	6.11345	0.020029	-0.621643
D21-biased	1	115504757	115505204	448	*	Intron (ENSGALT00010004653/ENSGALG00010001982, intron 60 of 78)	115677737	115682363	4627	2	177159	ENSGALG00010002147	NA	4.56124	5.75931	0.0293949	-0.621254
D21-biased	Z	36345998	36346796	799	*	Distal Intergenic	36348819	36360956	12138	2	14160	ENSGALG00010015852	ZFAND5	4.7359	6.00147	0.0317555	-0.621212
D21-biased	3	62635611	62636010	400	*	Intron (ENSGALT00010036424/ENSGALG00010015123, intron 10 of 12)	62649944	62657810	7867	1	-13934	ENSGALG00010015219	NA	3.56751	5.02718	0.0341066	-0.620334
D21-biased	1	66696770	66697169	400	*	Intron (ENSGALT00010035341/ENSGALG00010014713, intron 3 of 6)	66639409	66757444	118036	1	57361	ENSGALG00010014713	ST8SIA1	4.79426	5.9772	0.0291752	-0.620105
D21-biased	1	29225145	29225544	400	*	Intron (ENSGALT00010004160/ENSGALG00010001827, intron 3 of 11)	29240769	29430730	189962	1	-15225	ENSGALG00010001827	PDZRN4	3.70167	4.96272	0.0318783	-0.619779
D21-biased	5	32442804	32443203	400	*	Intron (ENSGALT00010017480/ENSGALG00010007328, intron 2 of 4)	32468300	32468383	84	2	25180	ENSGALG00010007314	gga-mir-3532	4.68251	5.77294	0.0254755	-0.619558
D21-biased	6	3995843	3996242	400	*	Distal Intergenic	3999920	4043040	43121	2	46798	ENSGALG00010011310	NA	3.67288	5.0394	0.0338431	-0.619058
D21-biased	6	1899891	1900365	475	*	Intron (ENSGALT00010026950/ENSGALG00010011291, intron 3 of 3)	1879476	1896264	16789	1	20415	ENSGALG00010011292	NA	3.75559	5.0154	0.0324194	-0.618662
D21-biased	1	68046449	68046848	400	*	Intron (ENSGALT00010035379/ENSGALG00010014728, intron 14 of 15)	68030081	68039142	9062	1	16368	ENSGALG00010014697	NA	3.9042	5.25393	0.0338128	-0.618572
D21-biased	26	1071031	1071430	400	*	Intron (ENSGALT00010060048/ENSGALG00010024608, intron 7 of 12)	1066541	1075689	9149	1	4490	ENSGALG00010024608	DENND2D	5.35766	6.34657	0.0195487	-0.61823
D21-biased	11	5836645	5837044	400	*	Promoter (<=1kb)	5800251	5837689	37439	2	645	ENSGALG00010022737	CYLD	4.20534	5.36778	0.0293949	-0.617752
D21-biased	4	87480501	87480900	400	*	Intron (ENSGALT00010040478/ENSGALG00010016779, intron 1 of 17)	87013322	87493601	480280	2	12701	ENSGALG00010016779	CTNNA2	4.05242	5.40069	0.0339529	-0.61765
D21-biased	20	4986613	4987063	451	*	Distal Intergenic	5033075	5035197	2123	2	48134	ENSGALG00010021761	MAFB	3.97193	5.23903	0.0328582	-0.617413
D21-biased	2	106992673	106993072	400	*	Distal Intergenic	106952038	106988820	36783	2	-3853	ENSGALG00010005939	NA	5.90424	6.97459	0.0251677	-0.617366
D21-biased	8	2588150	2588549	400	*	Distal Intergenic	2593530	2608347	14818	1	-4981	ENSGALG00010010334	ZBTB41	4.20611	5.3581	0.0291703	-0.61717
D21-biased	10	9644952	9645351	400	*	Intron (ENSGALT00010061650/ENSGALG00010025260, intron 8 of 9)	9611156	9688848	77693	1	33796	ENSGALG00010025264	NA	4.09116	5.40711	0.033511	-0.61695
D21-biased	2	126938187	126938586	400	*	Intron (ENSGALT00010027644/ENSGALG00010011556, intron 4 of 5)	126914945	126976907	61963	1	23242	ENSGALG00010011556	LAPTM4B	4.09842	5.34594	0.0322093	-0.61684
D21-biased	5	20501739	20502138	400	*	Distal Intergenic	20031098	20480069	448972	2	-21670	ENSGALG00010023696	LRRC4C	4.01845	5.23785	0.0316062	-0.616829
D21-biased	1	170499259	170500014	756	*	Intron (ENSGALT00010006149/ENSGALG00010002646, intron 3 of 4)	170460551	170524492	63942	1	38708	ENSGALG00010002646	FOXO1	5.05214	6.06074	0.0214357	-0.616719
D21-biased	Z	47548915	47549359	445	*	Distal Intergenic	47495518	47510569	15052	2	-38346	ENSGALG00010009617	SLC25A46	3.89878	5.16535	0.0330198	-0.616255
D21-biased	6	19052900	19053299	400	*	Intron (ENSGALT00010049564/ENSGALG00010020520, intron 9 of 9)	19019412	19040420	21009	1	33488	ENSGALG00010020460	MAPK8	5.16884	6.25496	0.0264111	-0.615936
D21-biased	5	27542932	27543790	859	*	Promoter (<=1kb)	27520751	27542078	21328	2	-854	ENSGALG00010021553	SLC39A9	4.2773	5.45084	0.0305827	-0.615365
D21-biased	8	14971636	14972035	400	*	Intron (ENSGALT00010059497/ENSGALG00010024394, intron 1 of 4)	14957803	14961978	4176	2	-9658	ENSGALG00010024390	NA	4.30817	5.44025	0.0288096	-0.615287
D21-biased	6	25550499	25550898	400	*	Promoter (1-2kb)	25552047	25610010	57964	1	-1149	ENSGALG00010023014	NA	5.8007	6.77342	0.019842	-0.614979
D21-biased	4	64276773	64277172	400	*	Intron (ENSGALT00010035819/ENSGALG00010014883, intron 1 of 10)	64253814	64271728	17915	2	-5045	ENSGALG00010014847	PAICS	4.83092	5.94047	0.0280198	-0.614759
D21-biased	3	98955088	98955487	400	*	Distal Intergenic	98941673	98946235	4563	1	13415	ENSGALG00010003989	NA	4.42987	5.56931	0.0298676	-0.614561
D21-biased	9	9538297	9538696	400	*	Intron (ENSGALT00010056543/ENSGALG00010023202, intron 2 of 2)	9511158	9561510	50353	2	22814	ENSGALG00010023202	PID1	4.93066	5.98863	0.0254281	-0.61456
D21-biased	1	173201181	173201580	400	*	Exon (ENSGALT00010015499/ENSGALG00010006516, exon 21 of 59)	172875165	173345684	470520	2	144104	ENSGALG00010006516	NBEA	3.77025	5.07232	0.0341123	-0.614513
D21-biased	10	7495161	7495560	400	*	Intron (ENSGALT00010056480/ENSGALG00010023170, intron 6 of 21)	7424021	7463282	39262	2	-31879	ENSGALG00010023170	TCF12	5.10847	6.14922	0.02456	-0.614112
D21-biased	1	112156149	112156548	400	*	Exon (ENSGALT00010008007/ENSGALG00010003448, exon 3 of 3)	112151960	112155376	3417	1	4189	ENSGALG00010003448	NA	3.94995	5.25704	0.0349919	-0.612678
D21-biased	1	139137192	139137591	400	*	Intron (ENSGALT00010034573/ENSGALG00010014362, intron 6 of 11)	139124525	139175420	50896	1	12667	ENSGALG00010014362	NAXD	5.85835	6.84133	0.0209917	-0.612634
D21-biased	10	5594351	5594750	400	*	Intron (ENSGALT00010060405/ENSGALG00010024744, intron 1 of 1)	5574462	5576590	2129	1	19889	ENSGALG00010025062	NA	3.78071	5.02133	0.0334769	-0.612432
D21-biased	2	56241745	56242144	400	*	Distal Intergenic	56105468	56206391	100924	2	-35354	ENSGALG00010008210	CTDP1	5.24047	6.29475	0.0263843	-0.612307
D21-biased	3	93178658	93179057	400	*	Promoter (<=1kb)	93151369	93178215	26847	2	-443	ENSGALG00010004053	NA	3.94438	5.17821	0.0336042	-0.612234
D21-biased	11	10498780	10499260	481	*	Promoter (1-2kb)	10381373	10497733	116361	2	-1047	ENSGALG00010009138	NA	3.6506	4.97297	0.0350317	-0.612145
D21-biased	7	27284132	27284531	400	*	Intron (ENSGALT00010048161/ENSGALG00010019932, intron 11 of 59)	27414406	27476668	62263	1	-129875	ENSGALG00010019932	KALRN	4.06562	5.22052	0.0312964	-0.612107
D21-biased	9	17660142	17660541	400	*	Intron (ENSGALT00010044620/ENSGALG00010018396, intron 2 of 16)	17649357	17727897	78541	1	10785	ENSGALG00010018396	TBL1XR1	5.05766	6.12466	0.0271715	-0.611657
D21-biased	1	166275646	166276103	458	*	Intron (ENSGALT00010007673/ENSGALG00010003271, intron 1 of 11)	166270074	166322322	52249	1	5572	ENSGALG00010003271	AKAP11	4.26502	5.41428	0.031054	-0.611644
D21-biased	8	27438230	27438629	400	*	Intron (ENSGALT00010065574/ENSGALG00010027047, intron 1 of 3)	27329020	27443415	114396	2	4786	ENSGALG00010027047	NA	4.63825	5.73239	0.0283724	-0.611405
D21-biased	12	7748101	7748500	400	*	Intron (ENSGALT00010067540/ENSGALG00010027868, intron 11 of 36)	7842154	7847818	5665	2	99318	ENSGALG00010027871	LRTM1	4.85977	5.91905	0.026581	-0.61133
D21-biased	2	50717364	50717763	400	*	Intron (ENSGALT00010018758/ENSGALG00010007884, intron 8 of 12)	50706383	50796284	89902	2	78521	ENSGALG00010007884	GLI3	3.80198	5.16499	0.035966	-0.611126
D21-biased	1	170852466	170852865	400	*	Intron (ENSGALT00010006255/ENSGALG00010002700, intron 3 of 4)	170847272	170985583	138312	1	5194	ENSGALG00010002700	LHFPL1	3.71374	4.96298	0.0342458	-0.611062
D21-biased	4	47799942	47800341	400	*	Intron (ENSGALT00010008340/ENSGALG00010003560, intron 9 of 20)	47717176	47717267	92	1	82766	ENSGALG00010004960	gga-mir-1730	4.23954	5.36004	0.0300597	-0.611046
D21-biased	Z	66379772	66380171	400	*	Intron (ENSGALT00010018530/ENSGALG00010007788, intron 5 of 7)	66431181	66520345	89165	1	-51010	ENSGALG00010006957	PALM2AKAP2	4.09824	5.27773	0.0328441	-0.610194
D21-biased	3	14508849	14509248	400	*	Intron (ENSGALT00010046674/ENSGALG00010019301, intron 2 of 2)	14570223	14572992	2770	2	63744	ENSGALG00010019129	NA	4.10925	5.27626	0.0320869	-0.609776
D21-biased	5	12169854	12170253	400	*	3' UTR	12163471	12170275	6805	1	6383	ENSGALG00010024472	LDHA	4.18631	6.3567	0.0295426	-0.609766
D21-biased	3	97228197	97228596	400	*	Distal Intergenic	97186729	97209855	23127	2	-18342	ENSGALG00010004134	NA	3.77863	5.01938	0.0343885	-0.609459
D21-biased	1	112119762	112120161	400	*	Promoter (2-3kb)	112094755	112117242	22488	2	-2520	ENSGALG00010002455	NYX	4.28035	5.51069	0.03446	-0.609405
D21-biased	14	8088731	8089130	400	*	Intron (ENSGALT00010050479/ENSGALG00010020878, intron 3 of 12)	8076629	8170277	93649	1	12102	ENSGALG00010020878	NA	4.68128	5.77264	0.0295075	-0.609126
D21-biased	9	8168084	8168483	400	*	Promoter (1-2kb)	8163120	8169484	6365	2	1001	ENSGALG00010026165	NA	4.24534	5.49021	0.0346523	-0.608954
D21-biased	7	10048447	10048846	400	*	Promoter (1-2kb)	9926070	10046515	120446	2	-1932	ENSGALG00010015218	NA	5.12385	6.17939	0.027335	-0.608892
D21-biased	11	6178675	6179074	400	*	Intron (ENSGALT00010058680/ENSGALG00010024074, intron 17 of 26)	6153916	6168178	14263	1	24759	ENSGALG00010024063	BRD7	4.39851	5.5734	0.032613	-0.608614
D21-biased	1	138418037	138418436	400	*	Distal Intergenic	138547678	138550962	3285	1	-129242	ENSGALG00010016162	NA	5.31639	6.36887	0.0273452	-0.608566
D21-biased	11	5188154	5188553	400	*	Distal Intergenic	5205868	5206884	1017	2	18331	ENSGALG00010025497	NA	4.87385	5.94212	0.0286976	-0.608394
D21-biased	3	51140280	51140679	400	*	Intron (ENSGALT00010009548/ENSGALG00010004101, intron 13 of 20)	51159664	51161481	1818	1	-18985	ENSGALG00010006379	NA	4.95344	5.98582	0.0264247	-0.608011
D21-biased	Z	12729782	12730181	400	*	Exon (ENSGALT00010032126/ENSGALG00010013344, exon 17 of 19)	12733404	12737652	4249	1	-3223	ENSGALG00010015245	NA	5.8689	6.80438	0.0190101	-0.607507
D21-biased	3	78251387	78251786	400	*	Promoter (1-2kb)	78253439	78257237	3799	1	-1653	ENSGALG00010004827	NA	4.92495	6.04154	0.0308471	-0.607487
D21-biased	2	115359214	115359613	400	*	Intron (ENSGALT00010009921/ENSGALG00010004241, intron 1 of 39)	115371168	115493630	122463	1	-11555	ENSGALG00010004241	PREX2	4.55143	5.68376	0.0320992	-0.607471
D21-biased	2	51197761	51198160	400	*	Distal Intergenic	51161882	51163053	1172	1	35879	ENSGALG00010007905	MRPL32	4.05426	5.28194	0.0352114	-0.607373
D21-biased	13	16394267	16394666	400	*	Promoter (2-3kb)	16391326	16423875	32550	1	2941	ENSGALG00010016266	PDLIM4	4.24282	5.36198	0.0315423	-0.606905
D21-biased	1	112427644	112428043	400	*	Promoter (2-3kb)	112419783	112425140	5358	2	-2504	ENSGALG00010003309	NA	4.98445	6.18818	0.0346004	-0.606228
D21-biased	11	10924023	10924422	400	*	Intron (ENSGALT00010023344/ENSGALG00010009761, intron 2 of 5)	10941458	10950773	9316	2	26351	ENSGALG00010009761	PDP2	4.01117	5.23491	0.0354639	-0.606135
D21-biased	1	31927558	31927957	400	*	Intron (ENSGALT00010034248/ENSGALG00010014194, intron 1 of 18)	31862744	31939424	76681	2	11467	ENSGALG00010014194	LRIG3	4.57934	5.67248	0.0304422	-0.605614
D21-biased	4	81910155	81910554	400	*	Intron (ENSGALT00010042193/ENSGALG00010017464, intron 2 of 14)	81867794	81903378	35585	2	-6777	ENSGALG00010017464	SH3BP2	4.65561	5.74353	0.0305482	-0.605534
D21-biased	Z	25701675	25702074	400	*	Distal Intergenic	25730902	25733053	2152	1	-28828	ENSGALG00010013054	NA	4.53607	5.60211	0.029399	-0.605226
D21-biased	20	10966423	10966822	400	*	Promoter (<=1kb)	10946346	10965621	19276	2	-802	ENSGALG00010013081	NCOA5	5.23646	6.38181	0.0330249	-0.604956
D21-biased	2	45847410	45847809	400	*	Promoter (<=1kb)	45821266	45847592	26327	2	0	ENSGALG00010018405	DCLK3	4.49572	5.62171	0.0325852	-0.604842
D21-biased	5	8525560	8525959	400	*	5' UTR	8521803	8559278	37476	1	3757	ENSGALG00010021055	IRAG1	4.96705	6.03458	0.0295929	-0.604652
D21-biased	3	79307131	79307977	847	*	Promoter (<=1kb)	79305058	79307224	2167	2	0	ENSGALG00010004535	NA	3.7317	4.9892	0.0363332	-0.604545
D21-biased	2	124543667	124544066	400	*	Promoter (<=1kb)	124544496	124549408	4913	1	-430	ENSGALG00010013885	NA	4.03602	5.21613	0.0344919	-0.604487
D21-biased	6	23256362	23256808	447	*	Intron (ENSGALT00010050472/ENSGALG00010020866, intron 2 of 5)	23209257	23240317	31061	2	-16045	ENSGALG00010020866	LCOR	4.38035	5.52444	0.0328888	-0.604468
D21-biased	4	54363248	54363647	400	*	Intron (ENSGALT00010013213/ENSGALG00010005522, intron 1 of 4)	54292334	54309888	17555	2	-53360	ENSGALG00010005510	MYOZ2	5.49963	6.45369	0.0221522	-0.603836
D21-biased	2	119963175	119963666	492	*	Promoter (1-2kb)	119961914	119979128	17215	1	1261	ENSGALG00010003400	PKIA	4.15894	5.31435	0.0341154	-0.60334
D21-biased	2	17571143	17571542	400	*	Promoter (1-2kb)	17561144	17572973	11830	2	1431	ENSGALG00010006409	NA	5.2102	6.23632	0.0273619	-0.603268
D21-biased	1	14602893	14603371	479	*	Intron (ENSGALT00010021570/ENSGALG00010009050, intron 2 of 10)	14598950	14629761	30812	1	3943	ENSGALG00010009050	PIK3CG	3.75595	5.00112	0.036875	-0.603095
D21-biased	1	14424577	14424976	400	*	Intron (ENSGALT00010024762/ENSGALG00010010351, intron 11 of 11)	14407409	14409169	1761	1	17168	ENSGALG00010010735	NA	3.93628	5.22485	0.0376308	-0.602673
D21-biased	1	87117047	87117446	400	*	Intron (ENSGALT00010016877/ENSGALG00010007104, intron 4 of 8)	87172702	87352918	180217	1	-55256	ENSGALG00010007104	NA	4.06132	5.25977	0.0357139	-0.602553
D21-biased	8	22062418	22063236	819	*	Intron (ENSGALT00010060290/ENSGALG00010024695, intron 3 of 7)	21892349	22145699	253351	2	82463	ENSGALG00010024695	TRABD2B	4.18421	5.37724	0.0352744	-0.602363
D21-biased	1	34134601	34135000	400	*	Intron (ENSGALT00010029725/ENSGALG00010012405, intron 2 of 8)	34122443	34198155	75713	1	12158	ENSGALG00010012405	MSRB3	4.62967	5.78214	0.0345394	-0.601573
D21-biased	10	2018937	2019669	733	*	Exon (ENSGALT00010052503/ENSGALG00010021618, exon 20 of 29)	2043149	2043244	96	1	-23480	ENSGALG00010025295	gga-mir-1623	4.84739	5.90613	0.0299623	-0.601291
D21-biased	8	21633356	21633755	400	*	Intron (ENSGALT00010060269/ENSGALG00010024686, intron 1 of 4)	21630109	21640549	10441	1	3247	ENSGALG00010024686	CMPK1	5.012	6.13452	0.0335468	-0.601078
D21-biased	2	96836959	96837358	400	*	Promoter (2-3kb)	96829423	96839763	10341	2	2405	ENSGALG00010001149	CIDEA	5.24857	6.30338	0.0302333	-0.600622
D21-biased	8	18684231	18684630	400	*	Exon (ENSGALT00010054372/ENSGALG00010022345, exon 9 of 25)	18633498	18669650	36153	2	-14581	ENSGALG00010022325	MIGA1	3.9646	5.24089	0.0379764	-0.600569
D21-biased	1	107946472	107946871	400	*	Promoter (1-2kb)	107948442	107957996	9555	1	-1571	ENSGALG00010014381	NA	3.86847	5.08484	0.0371353	-0.600238
D21-biased	Z	26965501	26965900	400	*	Distal Intergenic	26970808	27039558	68751	1	-4908	ENSGALG00010013070	NA	4.34381	5.47791	0.034419	-0.600206
D21-biased	1	36227865	36228264	400	*	Intron (ENSGALT00010035445/ENSGALG00010014752, intron 2 of 2)	36221274	36223776	2503	2	-4089	ENSGALG00010014382	NA	4.20197	5.32575	0.0337541	-0.600107
D21-biased	3	77632193	77632592	400	*	Intron (ENSGALT00010007235/ENSGALG00010003081, intron 36 of 36)	77621462	77631099	9638	1	10731	ENSGALG00010003017	PGM3	6.10704	7.02705	0.0203233	-0.599937
D21-biased	16	134175	134574	400	*	Promoter (<=1kb)	129751	134184	4434	2	0	ENSGALG00010001763	NA	5.74883	6.79304	0.0298334	-0.599849
D21-biased	8	15371691	15372090	400	*	Distal Intergenic	15407462	15409085	1624	1	-35372	ENSGALG00010024281	NA	4.06989	5.24896	0.0363239	-0.599194
D21-biased	2	45451177	45451576	400	*	Intron (ENSGALT00010044394/ENSGALG00010018378, intron 20 of 21)	45471320	45474894	3575	1	-19744	ENSGALG00010019815	NA	4.17876	5.40008	0.0373835	-0.598993
D21-biased	2	23674855	23675254	400	*	Intron (ENSGALT00010006644/ENSGALG00010002868, intron 2 of 19)	23619183	23752431	133249	1	55672	ENSGALG00010002868	PPP1R9A	4.57913	5.67747	0.0332072	-0.598966
D21-biased	Z	40062409	40063158	750	*	Distal Intergenic	39995932	39996153	222	1	66477	ENSGALG00010016632	NA	4.45738	5.59153	0.0344828	-0.598853
D21-biased	2	102659189	102660135	947	*	Exon (ENSGALT00010011174/ENSGALG00010004803, exon 7 of 20)	102654347	102667324	12978	1	4842	ENSGALG00010004803	RMC1	5.61613	6.55458	0.0225924	-0.598734
D21-biased	5	55905711	55906191	481	*	Intron (ENSGALT00010045372/ENSGALG00010018780, intron 3 of 19)	55901929	55982546	80618	1	3782	ENSGALG00010018780	WDHD1	4.09181	5.25046	0.0359197	-0.598603
D21-biased	1	115184712	115185111	400	*	Intron (ENSGALT00010004653/ENSGALG00010001982, intron 44 of 78)	114771873	115642050	870178	1	412839	ENSGALG00010001982	DMD	4.71131	5.79088	0.0322426	-0.598221
D21-biased	7	26069572	26069971	400	*	Intron (ENSGALT00010044550/ENSGALG00010018434, intron 5 of 6)	26059100	26061855	2756	1	10472	ENSGALG00010022118	NA	4.57394	5.67046	0.0333557	-0.598191
D21-biased	4	56452072	56452471	400	*	Intron (ENSGALT00010009220/ENSGALG00010003978, intron 1 of 45)	56241143	56470461	229319	2	17990	ENSGALG00010003978	ANK2	4.30237	5.48915	0.0369053	-0.59772
D21-biased	1	61187731	61188130	400	*	Intron (ENSGALT00010034193/ENSGALG00010014200, intron 3 of 8)	61161675	61202211	40537	2	14081	ENSGALG00010014200	DCP1B	3.71446	5.01098	0.0393223	-0.597699
D21-biased	1	183092969	183093368	400	*	Intron (ENSGALT00010019535/ENSGALG00010008178, intron 6 of 7)	183098828	183102425	3598	2	9057	ENSGALG00010009204	NA	4.18456	5.35795	0.0368896	-0.597059
D21-biased	Z	7970399	7971116	718	*	Exon (ENSGALT00010027338/ENSGALG00010011429, exon 15 of 27)	7974057	7974141	85	2	3025	ENSGALG00010012820	NA	5.42973	6.40454	0.0261017	-0.596937
D21-biased	1	146061649	146062048	400	*	Distal Intergenic	146027760	146041349	13590	2	-20300	ENSGALG00010005387	CLDN10	4.58134	5.62358	0.0310697	-0.596654
D21-biased	2	106605000	106605399	400	*	Intron (ENSGALT00010012592/ENSGALG00010005309, intron 2 of 12)	106626455	106677513	51059	1	-21056	ENSGALG00010005309	ASXL3	3.73422	4.96905	0.0386345	-0.596269
D21-biased	7	23234705	23235104	400	*	Intron (ENSGALT00010051592/ENSGALG00010021275, intron 8 of 16)	23230819	23245087	14269	1	3886	ENSGALG00010021275	MAP3K2	5.36514	6.31502	0.0244423	-0.596097
D21-biased	1	23525025	23525497	473	*	Intron (ENSGALT00010003059/ENSGALG00010001320, intron 7 of 22)	23540309	23540372	64	2	14875	ENSGALG00010002264	gga-mir-1645	3.89171	5.07948	0.0375536	-0.595873
D21-biased	15	10595299	10596074	776	*	Distal Intergenic	10578869	10584720	5852	2	-10579	ENSGALG00010000545	NA	4.05932	5.25779	0.0379734	-0.595752
D21-biased	2	107542601	107543000	400	*	Promoter (<=1kb)	107542974	107579801	36828	1	0	ENSGALG00010006151	NA	7.39347	8.31203	0.0216034	-0.59575
D21-biased	9	10318889	10319288	400	*	Intron (ENSGALT00010038153/ENSGALG00010015839, intron 22 of 25)	10336427	10537135	200709	1	-17139	ENSGALG00010015858	CHST2	4.07187	5.33297	0.0394695	-0.595705
D21-biased	1	133892891	133893290	400	*	Promoter (2-3kb)	133890093	133893842	3750	1	2798	ENSGALG00010016058	NA	5.6841	6.58793	0.0202053	-0.595651
D21-biased	1	186522873	186523272	400	*	Intron (ENSGALT00010018868/ENSGALG00010007920, intron 2 of 28)	186244319	186593866	349548	2	70594	ENSGALG00010007920	FAT3	5.01501	6.17852	0.0371994	-0.595641
D21-biased	Z	61846114	61846513	400	*	Promoter (<=1kb)	61837036	61846624	9589	2	111	ENSGALG00010007587	NA	3.76687	5.089	0.0403868	-0.595567
D21-biased	6	26109515	26109914	400	*	Intron (ENSGALT00010048725/ENSGALG00010020170, intron 5 of 31)	25908766	25911974	3209	1	200749	ENSGALG00010023029	NA	4.39632	5.46803	0.0331877	-0.59551
D21-biased	2	10333979	10334378	400	*	Distal Intergenic	10347909	10375502	27594	1	-13531	ENSGALG00010005532	GTPBP4	4.44852	5.50129	0.0324711	-0.595441
D21-biased	10	10752059	10752458	400	*	Distal Intergenic	10757256	10785035	27780	1	-4798	ENSGALG00010017221	SPPL2A	3.94344	5.18036	0.0392096	-0.595002
D21-biased	14	14234971	14235370	400	*	Promoter (1-2kb)	14237112	14237978	867	1	-1742	ENSGALG00010017590	NA	4.1899	5.4804	0.0403263	-0.594927
D21-biased	6	28522429	28522828	400	*	Promoter (1-2kb)	28521367	28540442	19076	1	1062	ENSGALG00010022425	VWA2	4.19555	5.3886	0.0384789	-0.59469
D21-biased	20	1145360	1145759	400	*	Promoter (<=1kb)	1139676	1145062	5387	2	-298	ENSGALG00010025024	NA	6.28034	7.2176	0.0237141	-0.594105
D21-biased	6	13357101	13357500	400	*	Intron (ENSGALT00010048235/ENSGALG00010019977, intron 1 of 22)	13045083	13366979	321897	2	9479	ENSGALG00010019977	ZMIZ1	6.20502	7.1187	0.0217652	-0.593919
D21-biased	26	48555	49342	788	*	Promoter (<=1kb)	8955	49415	40461	2	73	ENSGALG00010027825	NA	4.00909	5.17022	0.0378583	-0.593773
D21-biased	19	9012560	9013324	765	*	Exon (ENSGALT00010071001/ENSGALG00010029360, exon 6 of 54)	8928230	9021211	92982	2	7887	ENSGALG00010029360	ACACA	4.41495	5.48559	0.0338749	-0.593524
D21-biased	1	167988639	167989407	769	*	Distal Intergenic	167982551	167984390	1840	2	-4249	ENSGALG00010004267	NA	5.95329	6.87237	0.0229926	-0.593176
D21-biased	2	104339870	104340269	400	*	Intron (ENSGALT00010014047/ENSGALG00010005876, intron 1 of 4)	104184315	104345012	160698	2	4743	ENSGALG00010005876	NA	3.86879	5.08526	0.0395646	-0.592911
D21-biased	Z	24930917	24931316	400	*	Intron (ENSGALT00010031604/ENSGALG00010013178, intron 3 of 5)	24914303	24920033	5731	2	-10884	ENSGALG00010013178	NA	4.35832	5.47834	0.036724	-0.592862
D21-biased	11	9125533	9125932	400	*	5' UTR	8868859	9241933	373075	2	116001	ENSGALG00010024626	TSHZ3	3.68802	4.95055	0.0403006	-0.592655
D21-biased	6	32875424	32875823	400	*	Intron (ENSGALT00010004341/ENSGALG00010001898, intron 6 of 7)	32907499	32913202	5704	2	37379	ENSGALG00010001910	FAM53B	6.08301	7.08583	0.0303541	-0.592416
D21-biased	14	7859463	7859862	400	*	Intron (ENSGALT00010050479/ENSGALG00010020878, intron 1 of 12)	7828927	8170277	341351	1	30536	ENSGALG00010020878	NA	6.24966	7.27946	0.0319776	-0.592355
D21-biased	3	77012950	77013349	400	*	Distal Intergenic	77024621	77026142	1522	2	12793	ENSGALG00010004498	NA	4.22888	5.3775	0.0375165	-0.592279
D21-biased	21	4269156	4269555	400	*	Intron (ENSGALT00010039900/ENSGALG00010016564, intron 3 of 11)	4266112	4294668	28557	1	3044	ENSGALG00010016564	SPEN	6.08547	7.02155	0.0248883	-0.59214
D21-biased	Z	21819054	21819453	400	*	Intron (ENSGALT00010024861/ENSGALG00010010381, intron 16 of 30)	21855807	21862273	6467	2	42820	ENSGALG00010010411	CD180	6.15729	7.09232	0.0243004	-0.59186
D21-biased	Z	26675842	26676241	400	*	Distal Intergenic	26547012	26550614	3603	1	128830	ENSGALG00010011482	DMRT2	4.50057	5.6479	0.0379734	-0.591859
D21-biased	3	28596504	28596903	400	*	Intron (ENSGALT00010048603/ENSGALG00010020120, intron 1 of 24)	28427058	28584802	157745	2	-11702	ENSGALG00010020120	DAAM2	4.27862	5.49882	0.0401741	-0.591503
D21-biased	22	205270	205669	400	*	Intron (ENSGALT00010042727/ENSGALG00010017671, intron 17 of 17)	171885	192187	20303	1	33385	ENSGALG00010017605	GFPT1	4.71064	5.74276	0.0327466	-0.59149
D21-biased	4	20176043	20176442	400	*	Promoter (2-3kb)	20173355	20174773	1419	1	2688	ENSGALG00010016167	NA	4.96812	5.998	0.0324365	-0.591425
D21-biased	23	1493028	1493427	400	*	Promoter (<=1kb)	1488101	1492081	3981	2	-947	ENSGALG00010018101	NA	4.27443	5.37439	0.0364865	-0.591394
D21-biased	3	4012308	4012707	400	*	Promoter (2-3kb)	4007615	4009540	1926	2	-2768	ENSGALG00010018279	INSM1	4.06618	5.21569	0.0382638	-0.591371
D21-biased	10	17172291	17172690	400	*	Intron (ENSGALT00010045660/ENSGALG00010018887, intron 16 of 23)	17116011	17121044	5034	2	-51247	ENSGALG00010020763	NA	3.99568	5.20426	0.0399619	-0.591058
D21-biased	9	18681806	18682205	400	*	Intron (ENSGALT00010044761/ENSGALG00010018484, intron 2 of 6)	18425796	18715970	290175	2	33765	ENSGALG00010018484	NLGN1	4.5601	5.59989	0.0333557	-0.590471
D21-biased	2	127137851	127138250	400	*	Intron (ENSGALT00010027949/ENSGALG00010011683, intron 7 of 12)	127118316	127119929	1614	1	19535	ENSGALG00010013578	NA	5.04063	6.20247	0.0389745	-0.589905
D21-biased	22	41418	41817	400	*	Distal Intergenic	50769	51188	420	1	-8952	ENSGALG00010019927	NA	5.58992	6.66121	0.0355515	-0.589436
D21-biased	5	9694437	9694836	400	*	Distal Intergenic	9743184	9755189	12006	1	-48348	ENSGALG00010023976	NA	3.80073	5.04164	0.0415422	-0.58904
D21-biased	6	3719829	3720548	720	*	Intron (ENSGALT00010025983/ENSGALG00010010854, intron 4 of 5)	3733253	3737441	4189	1	-12705	ENSGALG00010010864	LRIT2	3.71773	4.97465	0.0418816	-0.588873
D21-biased	1	193560245	193560644	400	*	Distal Intergenic	193561749	193564234	2486	2	3590	ENSGALG00010002315	NA	3.88753	5.11552	0.0411569	-0.588826
D21-biased	2	145720198	145720597	400	*	Distal Intergenic	145660146	145664725	4580	2	-55473	ENSGALG00010010230	NA	3.88364	5.16442	0.0422405	-0.588215
D21-biased	4	16207712	16208111	400	*	Intron (ENSGALT00010038635/ENSGALG00010016056, intron 1 of 1)	16218772	16225233	6462	2	17122	ENSGALG00010016290	NA	5.03413	6.06166	0.0335778	-0.588195
D21-biased	1	68132966	68133365	400	*	Distal Intergenic	68144806	68155845	11040	1	-11441	ENSGALG00010014996	NA	4.36228	5.48354	0.0386971	-0.588163
D21-biased	1	30073215	30073614	400	*	Intron (ENSGALT00010004224/ENSGALG00010001858, intron 30 of 38)	30070631	30148131	77501	2	74517	ENSGALG00010001858	ADAMTS20	5.6532	6.55236	0.0227259	-0.588008
D21-biased	2	83942487	83942886	400	*	Exon (ENSGALT00010020590/ENSGALG00010008681, exon 2 of 2)	83927998	83933608	5611	2	-8879	ENSGALG00010008684	NA	4.33981	5.58379	0.0418209	-0.587824
D21-biased	26	1605605	1606004	400	*	Exon (ENSGALT00010060385/ENSGALG00010024737, exon 9 of 14)	1600192	1612186	11995	2	6182	ENSGALG00010024737	STK38	4.373	5.58294	0.0409285	-0.587815
D21-biased	1	54365251	54366090	840	*	3' UTR	54366984	54371915	4932	2	5825	ENSGALG00010011660	NA	3.89718	5.09078	0.0409023	-0.587663
D21-biased	1	6699002	6699401	400	*	Intron (ENSGALT00010013537/ENSGALG00010005651, intron 2 of 13)	6621663	6709215	87553	2	9814	ENSGALG00010005651	USP6NL	4.29737	5.38445	0.0373259	-0.587442
D21-biased	21	2313545	2314246	702	*	Exon (ENSGALT00010043523/ENSGALG00010018012, exon 11 of 15)	2326452	2331162	4711	2	16916	ENSGALG00010018024	TAS1R3	4.06837	5.24584	0.040243	-0.587191
D21-biased	2	54229309	54229708	400	*	Distal Intergenic	54258307	54259591	1285	2	29883	ENSGALG00010008532	NA	3.85731	5.0764	0.0415239	-0.587088
D21-biased	19	9040234	9040633	400	*	Promoter (<=1kb)	9040484	9061203	20720	1	0	ENSGALG00010029362	TADA2A	5.04792	6.07436	0.0344461	-0.586662
D21-biased	1	150804020	150804419	400	*	Promoter (<=1kb)	150804320	150854337	50018	1	0	ENSGALG00010006199	NA	3.80984	5.09958	0.0429014	-0.586662
D21-biased	2	135721528	135721927	400	*	Intron (ENSGALT00010022401/ENSGALG00010009387, intron 2 of 9)	135708732	135774442	65711	1	12796	ENSGALG00010009387	DEPTOR	3.75276	4.95654	0.0415846	-0.586631
D21-biased	1	138631171	138631782	612	*	Distal Intergenic	138619542	138625127	5586	2	-6044	ENSGALG00010016164	NA	3.93629	5.12198	0.04132	-0.586333
D21-biased	2	44396209	44396608	400	*	Intron (ENSGALT00010041258/ENSGALG00010017089, intron 5 of 6)	44386438	44407679	21242	1	9771	ENSGALG00010017089	CRTAP	4.97588	5.9687	0.0325349	-0.586303
D21-biased	21	3321992	3322391	400	*	Promoter (2-3kb)	3325252	3345211	19960	1	-2861	ENSGALG00010017441	SPSB1	4.9257	5.96504	0.0353283	-0.586289
D21-biased	18	10717789	10718188	400	*	3' UTR	10710503	10718363	7861	1	7286	ENSGALG00010029263	TOB1	4.70296	5.75405	0.0358756	-0.585808
D21-biased	4	12121738	12122137	400	*	Intron (ENSGALT00010028987/ENSGALG00010012093, intron 14 of 15)	12103094	12127070	23977	1	18644	ENSGALG00010012093	NA	4.10103	5.29969	0.0418209	-0.585669
D21-biased	1	109743262	109743661	400	*	Promoter (1-2kb)	109745017	109746421	1405	1	-1356	ENSGALG00010014086	NA	3.61648	5.01295	0.0439776	-0.585532
D21-biased	5	1985079	1985478	400	*	Intron (ENSGALT00010048644/ENSGALG00010020125, intron 1 of 38)	2038175	2221256	183082	1	-52697	ENSGALG00010020125	NAV2	4.2136	5.32209	0.0388042	-0.585526
D21-biased	7	8452304	8452703	400	*	Distal Intergenic	8429793	8448939	19147	1	22511	ENSGALG00010015442	NA	3.76054	4.98373	0.0424721	-0.585435
D21-biased	14	2363671	2364070	400	*	Promoter (2-3kb)	2361519	2367989	6471	1	2152	ENSGALG00010022551	GPER1	4.86906	5.90867	0.0354029	-0.585386
D21-biased	Z	84294421	84294820	400	*	Intron (ENSGALT00010003134/ENSGALG00010001361, intron 8 of 11)	84265220	84318643	53424	2	23823	ENSGALG00010001366	NA	4.05932	5.27024	0.0420381	-0.585314
D21-biased	3	7958015	7958414	400	*	Distal Intergenic	7963772	8029230	65459	1	-5358	ENSGALG00010017376	GALNT14	6.03253	6.94351	0.0251189	-0.585211
D21-biased	1	62192843	62193763	921	*	Promoter (1-2kb)	62186298	62195469	9172	2	1706	ENSGALG00010015207	AKR1E2	4.15197	5.31861	0.0409023	-0.585179
D21-biased	1	66611435	66611834	400	*	Intron (ENSGALT00010035218/ENSGALG00010014626, intron 22 of 26)	66639156	66768657	129502	1	-27322	ENSGALG00010014713	ST8SIA1	4.12413	5.23958	0.03964	-0.584077
D21-biased	8	22082404	22082803	400	*	Intron (ENSGALT00010060290/ENSGALG00010024695, intron 3 of 7)	21892349	22145699	253351	2	62896	ENSGALG00010024695	TRABD2B	4.65599	5.69382	0.0363964	-0.583926
D21-biased	2	95816499	95816898	400	*	Distal Intergenic	95903196	95904158	963	2	87260	ENSGALG00010001608	NA	3.85203	5.11848	0.0436611	-0.583709
D21-biased	1	138568758	138569157	400	*	Promoter (1-2kb)	138569614	138570970	1357	2	1813	ENSGALG00010016160	NA	4.27542	5.35989	0.03876	-0.583646
D21-biased	10	17534485	17534884	400	*	Intron (ENSGALT00010046019/ENSGALG00010019013, intron 16 of 31)	17494937	17560461	65525	1	39548	ENSGALG00010019013	LRRK1	5.03419	6.10615	0.038305	-0.583522
D21-biased	4	48730839	48731306	468	*	Promoter (1-2kb)	48727007	48732663	5657	2	1357	ENSGALG00010004701	NA	4.57701	5.71728	0.0410241	-0.583431
D21-biased	2	29237371	29237770	400	*	Intron (ENSGALT00010008725/ENSGALG00010003764, intron 9 of 26)	29195266	29253812	58547	1	42105	ENSGALG00010003764	HDAC9	4.78043	5.8421	0.0379734	-0.582853
D21-biased	10	17148372	17148771	400	*	Intron (ENSGALT00010045660/ENSGALG00010018887, intron 20 of 23)	17116011	17121044	5034	2	-27328	ENSGALG00010020763	NA	4.59642	5.65543	0.0382586	-0.581616
D21-biased	7	5610522	5610921	400	*	Promoter (<=1kb)	5610938	5667805	56868	1	-17	ENSGALG00010012680	TRPM8	4.98174	5.96282	0.0332124	-0.581096
D21-biased	1	155976499	155976898	400	*	Promoter (1-2kb)	155971202	155978136	6935	2	1238	ENSGALG00010001084	NA	5.14826	6.11218	0.03259	-0.580816
D21-biased	15	3167280	3167679	400	*	Promoter (1-2kb)	3169011	3225699	56689	1	-1332	ENSGALG00010023062	STX2	5.88994	6.80007	0.0268002	-0.580615
D21-biased	2	85644834	85645233	400	*	Distal Intergenic	85646096	85661512	15417	2	16279	ENSGALG00010008766	NA	3.70936	4.98082	0.0448667	-0.580513
D21-biased	2	46320919	46321318	400	*	Promoter (<=1kb)	46321245	46561825	240581	1	0	ENSGALG00010016729	ELMO1	3.68147	4.9566	0.0451001	-0.580195
D21-biased	9	11005255	11005654	400	*	Intron (ENSGALT00010045465/ENSGALG00010018833, intron 3 of 17)	11026541	11110029	83489	1	-20887	ENSGALG00010018833	NA	3.9206	5.10695	0.0435665	-0.579965
D21-biased	13	8081274	8081673	400	*	Intron (ENSGALT00010028703/ENSGALG00010011991, intron 4 of 11)	8069169	8103258	34090	1	12105	ENSGALG00010011991	CSNK1A1	5.27291	6.34697	0.0397751	-0.579355
D21-biased	4	80304001	80304400	400	*	Intron (ENSGALT00010023037/ENSGALG00010009653, intron 1 of 20)	80177176	80314404	137229	2	10004	ENSGALG00010009653	ABLIM2	5.60056	6.5476	0.0309806	-0.578879
D21-biased	6	28747647	28748046	400	*	Intron (ENSGALT00010054636/ENSGALG00010022454, intron 1 of 22)	28612185	28737667	125483	2	-9980	ENSGALG00010022454	ABLIM1	5.6592	6.67724	0.0370763	-0.578651
D21-biased	5	59350384	59350783	400	*	Distal Intergenic	59327929	59342860	14932	1	22455	ENSGALG00010020167	NA	4.24064	5.46887	0.0450678	-0.578611
D21-biased	4	34692945	34693344	400	*	Intron (ENSGALT00010019818/ENSGALG00010008290, intron 7 of 17)	34669067	34726115	57049	2	32771	ENSGALG00010008290	FAM13A	6.83648	7.65834	0.0177566	-0.577851
D21-biased	22	885222	885621	400	*	Promoter (2-3kb)	882715	886330	3616	1	2507	ENSGALG00010018891	GNRH1	4.03165	5.15751	0.0427873	-0.577722
D21-biased	1	79391612	79392011	400	*	Intron (ENSGALT00010054862/ENSGALG00010022544, intron 11 of 16)	79401816	79403008	1193	1	-9805	ENSGALG00010025810	NA	4.21463	5.3161	0.041717	-0.577649
D21-biased	4	80713158	80714121	964	*	Intron (ENSGALT00010041064/ENSGALG00010017003, intron 5 of 9)	80691123	80726555	35433	1	22035	ENSGALG00010017003	CPZ	4.73601	5.77749	0.038649	-0.577545
D21-biased	2	4970543	4970942	400	*	3' UTR	4966589	4979723	13135	2	8781	ENSGALG00010026630	XIRP1	4.19242	5.35716	0.0440202	-0.577334
D21-biased	2	32081626	32082025	400	*	Distal Intergenic	32072563	32079139	6577	1	9063	ENSGALG00010002842	NA	4.15385	5.2474	0.0417173	-0.577009
D21-biased	3	27120140	27120614	475	*	Intron (ENSGALT00010052602/ENSGALG00010021648, intron 10 of 10)	27093994	27095157	1164	2	-24983	ENSGALG00010021347	NA	3.74993	4.97966	0.0455255	-0.576802
D21-biased	2	91581251	91581650	400	*	Distal Intergenic	91554603	91565405	10803	1	26648	ENSGALG00010001155	CYB5A	4.71221	5.75249	0.0389168	-0.576736
D21-biased	8	5634719	5635118	400	*	Promoter (1-2kb)	5636690	5643257	6568	1	-1572	ENSGALG00010010014	GLUL	7.26674	8.21263	0.0326399	-0.576617
D21-biased	2	33509503	33509902	400	*	Distal Intergenic	33524449	33637999	113551	1	-14547	ENSGALG00010002992	CHN2	4.87477	5.95481	0.0412897	-0.576162
D21-biased	6	35556967	35557366	400	*	Promoter (1-2kb)	35559344	35585120	25777	1	-1978	ENSGALG00010001369	PPP2R2D	5.58731	6.56032	0.0352104	-0.576028
D21-biased	4	44372139	44372538	400	*	Intron (ENSGALT00010005634/ENSGALG00010002441, intron 9 of 25)	44360783	44387000	26218	2	14462	ENSGALG00010002441	USO1	5.06428	6.03853	0.0347208	-0.576
D21-biased	1	154238977	154239376	400	*	Intron (ENSGALT00010001707/ENSGALG00010000777, intron 16 of 82)	154124569	154197525	72957	2	-41452	ENSGALG00010000762	NA	6.06505	6.92312	0.0232862	-0.57584
D21-biased	4	59316735	59317134	400	*	Intron (ENSGALT00010010552/ENSGALG00010004522, intron 2 of 7)	59302782	59324151	21370	2	7017	ENSGALG00010004522	TSPAN5	4.28491	5.42044	0.0439158	-0.575501
D21-biased	3	43453126	43453525	400	*	Distal Intergenic	43439449	43449392	9944	2	-3734	ENSGALG00010006936	NA	4.44763	5.53795	0.0422967	-0.575501
D21-biased	4	12322814	12323213	400	*	Intron (ENSGALT00010038525/ENSGALG00010015990, intron 2 of 3)	12315645	12330897	15253	1	7169	ENSGALG00010015990	NA	4.57494	5.64676	0.0412908	-0.575477
D21-biased	3	15194606	15195005	400	*	Promoter (<=1kb)	15195409	15239744	44336	1	-404	ENSGALG00010018724	RRBP1	6.05058	6.95189	0.0286336	-0.57519
D21-biased	Z	12255755	12256154	400	*	Distal Intergenic	12277498	12294744	17247	2	38590	ENSGALG00010012878	GDNF	3.86552	5.03474	0.0450924	-0.575057
D21-biased	5	32310173	32310572	400	*	Distal Intergenic	32272827	32293591	20765	2	-16582	ENSGALG00010007113	NA	4.25504	5.36153	0.0428959	-0.574973
D21-biased	3	47596694	47597093	400	*	Intron (ENSGALT00010013009/ENSGALG00010005453, intron 5 of 7)	47652136	47660700	8565	1	-55043	ENSGALG00010007052	NA	4.21925	5.33626	0.0437477	-0.574929
D21-biased	3	57802756	57803155	400	*	Exon (ENSGALT00010011113/ENSGALG00010004721, exon 53 of 66)	57720673	57757424	36752	1	82083	ENSGALG00010006066	ARHGAP18	6.30555	7.24968	0.0328853	-0.574348
D21-biased	Z	84547366	84547765	400	*	Distal Intergenic	84706410	84734693	28284	2	186928	ENSGALG00010001371	NA	4.35497	5.484	0.0439561	-0.574316
D21-biased	Z	43666272	43666671	400	*	Promoter (<=1kb)	43448963	43666358	217396	2	0	ENSGALG00010008965	NA	5.01156	6.01573	0.0379309	-0.574195
D21-biased	7	10870232	10870631	400	*	Intron (ENSGALT00010060479/ENSGALG00010024771, intron 13 of 34)	10853658	10896333	42676	1	16574	ENSGALG00010024771	AOX2	5.07012	6.17364	0.0435518	-0.573929
D21-biased	Z	57127255	57127654	400	*	3' UTR	57125829	57132219	6391	2	4565	ENSGALG00010012893	NA	3.99418	5.13653	0.0447863	-0.573717
D21-biased	4	80450797	80451196	400	*	Distal Intergenic	80461300	80496264	34965	2	45068	ENSGALG00010009294	ACOX3	4.0208	5.15441	0.0445739	-0.573499
D21-biased	1	141171382	141171781	400	*	Distal Intergenic	141180712	141193846	13135	2	22065	ENSGALG00010016252	NA	4.16881	5.29235	0.0447285	-0.573142
D21-biased	10	7274526	7274925	400	*	Promoter (1-2kb)	7270136	7272863	2728	2	-1663	ENSGALG00010025077	NA	3.9316	5.13392	0.0466128	-0.572925
D21-biased	9	19240803	19241202	400	*	Exon (ENSGALT00010033869/ENSGALG00010014093, exon 12 of 27)	19228575	19258207	29633	1	12228	ENSGALG00010014093	PLD1	4.27246	5.34795	0.0428684	-0.572878
D21-biased	4	56440742	56441141	400	*	Intron (ENSGALT00010009220/ENSGALG00010003978, intron 1 of 45)	56241143	56422906	181764	2	-17836	ENSGALG00010003978	ANK2	6.18966	7.04578	0.0243939	-0.572649
D21-biased	6	5131695	5132094	400	*	3' UTR	5128247	5134107	5861	1	3448	ENSGALG00010010993	NA	3.69319	4.97615	0.0479399	-0.57252
D21-biased	3	103927224	103927923	700	*	Intron (ENSGALT00010023379/ENSGALG00010009780, intron 9 of 12)	103938798	103946388	7591	2	18465	ENSGALG00010009806	WDCP	4.06247	5.16721	0.0442037	-0.572405
D21-biased	1	171710023	171710422	400	*	Intron (ENSGALT00010005357/ENSGALG00010002362, intron 1 of 10)	171687251	171824722	137472	1	22772	ENSGALG00010002362	TRPC4	4.77775	5.80139	0.0403006	-0.571644
D21-biased	Z	26836286	26836685	400	*	Intron (ENSGALT00010028255/ENSGALG00010011808, intron 1 of 32)	26828698	26937748	109051	1	7588	ENSGALG00010011808	SMARCA2	4.33209	5.40707	0.0435031	-0.57164
D21-biased	2	41887372	41887771	400	*	Intron (ENSGALT00010045009/ENSGALG00010018601, intron 6 of 14)	41782914	41813772	30859	2	-73600	ENSGALG00010018543	MRPL3	3.7727	5.04108	0.0484866	-0.570808
D21-biased	8	19859908	19860677	770	*	Exon (ENSGALT00010051540/ENSGALG00010021260, exon 18 of 22)	19869716	20020381	150666	1	-9039	ENSGALG00010021309	ST3GAL3	3.78973	5.00035	0.0478286	-0.570761
D21-biased	6	3730215	3730614	400	*	Promoter (2-3kb)	3733253	3737441	4189	1	-2639	ENSGALG00010010864	LRIT2	5.29237	6.24028	0.0355064	-0.570573
D21-biased	17	6088537	6088936	400	*	Exon (ENSGALT00010069310/ENSGALG00010028618, exon 3 of 6)	6085030	6092215	7186	1	3507	ENSGALG00010028618	DOLPP1	3.99717	5.14804	0.0464823	-0.570335
D21-biased	4	12040571	12041341	771	*	Promoter (<=1kb)	12004038	12039613	35576	2	-958	ENSGALG00010016227	NA	4.5303	5.57383	0.0421247	-0.570021
D21-biased	2	33748539	33748938	400	*	5' UTR	33732357	33770713	38357	1	16182	ENSGALG00010001368	WIPF3	3.75559	4.96763	0.0482127	-0.569838
D21-biased	13	14444743	14445142	400	*	Promoter (<=1kb)	14187173	14445141	257969	2	0	ENSGALG00010015776	NA	5.08914	6.11127	0.0411228	-0.569813
D21-biased	4	21522213	21522612	400	*	Intron (ENSGALT00010021554/ENSGALG00010009026, intron 1 of 28)	21531527	21678083	146557	1	-8915	ENSGALG00010009026	RAPGEF2	4.69486	5.74765	0.0424975	-0.569805
D21-biased	3	110348257	110348656	400	*	Distal Intergenic	110354512	110365411	10900	1	-5856	ENSGALG00010011500	NA	4.25954	5.33823	0.0442083	-0.569635
D21-biased	20	10889301	10889700	400	*	Exon (ENSGALT00010038581/ENSGALG00010016025, exon 13 of 17)	10893450	10894393	944	1	-3750	ENSGALG00010016039	NA	3.99268	5.10688	0.0456071	-0.56947
D21-biased	6	20180922	20181321	400	*	Distal Intergenic	20185565	20186568	1004	2	5247	ENSGALG00010018162	NA	5.4468	6.4344	0.0387864	-0.56929
D21-biased	17	3421006	3421405	400	*	Intron (ENSGALT00010070288/ENSGALG00010029088, intron 1 of 3)	3391148	3411510	20363	2	-9496	ENSGALG00010029088	NA	4.37828	5.49944	0.0457868	-0.569188
D21-biased	4	24674993	24675392	400	*	Intron (ENSGALT00010019838/ENSGALG00010008296, intron 2 of 21)	24612674	24800317	187644	1	62319	ENSGALG00010008296	PALLD	4.55624	5.59587	0.0426396	-0.56912
D21-biased	Z	41788780	41789179	400	*	Distal Intergenic	41809464	41815621	6158	2	26442	ENSGALG00010010675	NA	4.39768	5.52048	0.0461035	-0.568942
D21-biased	10	13495170	13495569	400	*	Exon (ENSGALT00010049949/ENSGALG00010020678, exon 4 of 7)	13506208	13541086	34879	1	-10639	ENSGALG00010020495	NA	3.96001	5.09767	0.0466583	-0.568878
D21-biased	3	71371268	71371667	400	*	Intron (ENSGALT00010010188/ENSGALG00010004362, intron 1 of 9)	71366760	71416081	49322	1	4508	ENSGALG00010004362	FBXL4	5.79541	6.87037	0.0442083	-0.568635
D21-biased	2	76266349	76266748	400	*	Distal Intergenic	76270022	76396043	126022	1	-3274	ENSGALG00010000590	DNAH5	5.56057	6.60332	0.0428249	-0.568497
D21-biased	1	55661424	55662190	767	*	Exon (ENSGALT00010027653/ENSGALG00010011558, exon 20 of 31)	55642327	55687037	44711	2	24847	ENSGALG00010011558	MYBPC1	3.8414	5.06642	0.0488312	-0.568275
D21-biased	5	59313977	59314376	400	*	Promoter (<=1kb)	59311885	59313934	2050	2	-43	ENSGALG00010020165	NA	3.98496	5.14498	0.047971	-0.568242
D21-biased	8	14858507	14858906	400	*	Promoter (1-2kb)	14859927	14880848	20922	1	-1021	ENSGALG00010022877	KYAT3	5.34417	6.29801	0.0369767	-0.568209
D21-biased	1	84853476	84853875	400	*	Promoter (2-3kb)	84831893	84850652	18760	2	-2824	ENSGALG00010005513	TMEM30CP	4.8029	5.81948	0.0417335	-0.568104
D21-biased	4	29859261	29859660	400	*	Intron (ENSGALT00010022394/ENSGALG00010009381, intron 2 of 25)	29662422	29841738	179317	2	-17523	ENSGALG00010009381	INPP4B	3.7821	4.96081	0.0481912	-0.568083
D21-biased	5	28433208	28433607	400	*	Intron (ENSGALT00010048136/ENSGALG00010019931, intron 26 of 41)	28457196	28462847	5652	1	-23589	ENSGALG00010019947	NA	4.22182	5.3062	0.0454902	-0.568022
D21-biased	5	28398746	28399145	400	*	3' UTR	28396044	28405940	9897	2	6795	ENSGALG00010023791	VTI1B	5.03729	5.97498	0.0356539	-0.567584
D21-biased	1	58936459	58936858	400	*	Intron (ENSGALT00010038205/ENSGALG00010015860, intron 4 of 7)	58922995	58940585	17591	2	3727	ENSGALG00010015860	NA	4.76125	5.78521	0.0428478	-0.567397
D21-biased	2	112540838	112541237	400	*	Intron (ENSGALT00010006413/ENSGALG00010002760, intron 3 of 7)	112522131	112563922	41792	1	18707	ENSGALG00010002760	RAB2A	4.1719	5.26875	0.0459421	-0.567296
D21-biased	5	55011604	55012519	916	*	Intron (ENSGALT00010041391/ENSGALG00010017153, intron 1 of 7)	54989154	55095392	106239	1	22450	ENSGALG00010017153	SLC35F4	4.0814	5.20248	0.0470865	-0.566598
D21-biased	1	135275839	135276238	400	*	Intron (ENSGALT00010031787/ENSGALG00010013232, intron 1 of 5)	135266847	135280221	13375	2	3983	ENSGALG00010013232	FHL2	4.75853	5.87888	0.0471459	-0.566565
D21-biased	1	140940394	140940793	400	*	Intron (ENSGALT00010039572/ENSGALG00010016424, intron 1 of 2)	140928220	140937287	9068	2	-3107	ENSGALG00010016424	NA	4.92223	5.94744	0.0431988	-0.566342
D21-biased	1	67782804	67783203	400	*	Intron (ENSGALT00010034798/ENSGALG00010014477, intron 45 of 53)	67695377	67715631	20255	1	87427	ENSGALG00010014361	SSPN	4.45005	5.4965	0.0444595	-0.566236
D21-biased	5	23217116	23217515	400	*	Promoter (2-3kb)	23183345	23214859	31515	2	-2257	ENSGALG00010023196	DGKZ	5.69345	6.57292	0.0309038	-0.566178
D21-biased	Z	26847541	26847940	400	*	Intron (ENSGALT00010028255/ENSGALG00010011808, intron 3 of 32)	26844287	26937769	93483	1	3254	ENSGALG00010011808	SMARCA2	4.57152	5.70395	0.0475597	-0.5661
D21-biased	4	34644395	34645207	813	*	Intron (ENSGALT00010019714/ENSGALG00010008241, intron 5 of 23)	34624942	34668811	43870	1	19453	ENSGALG00010008241	HERC3	4.71082	5.70956	0.0417963	-0.566049
D21-biased	Z	45848804	45849203	400	*	Intron (ENSGALT00010022907/ENSGALG00010009606, intron 2 of 2)	45734234	45744759	10526	2	-104045	ENSGALG00010010607	NA	4.72654	5.76262	0.0438042	-0.566039
D21-biased	5	13021152	13021551	400	*	Intron (ENSGALT00010058919/ENSGALG00010024153, intron 12 of 16)	13146216	13146968	753	1	-124665	ENSGALG00010024161	NA	4.13413	5.35147	0.049593	-0.565908
D21-biased	2	86731278	86731677	400	*	Promoter (<=1kb)	86732104	86737302	5199	1	-427	ENSGALG00010007908	IRX1	4.19137	5.28267	0.0467275	-0.565783
D21-biased	14	9289194	9289593	400	*	Intron (ENSGALT00010047289/ENSGALG00010019595, intron 2 of 12)	9262376	9421247	158872	1	26818	ENSGALG00010019595	GRIN2A	4.41652	5.48719	0.0456669	-0.565514
D21-biased	10	9946052	9946451	400	*	Exon (ENSGALT00010061687/ENSGALG00010025273, exon 2 of 3)	9944410	9949978	5569	2	3527	ENSGALG00010025273	NA	3.93909	5.09361	0.0488236	-0.565308
D21-biased	2	96319894	96320554	661	*	Intron (ENSGALT00010003329/ENSGALG00010001442, intron 2 of 4)	96203557	96338361	134805	2	17807	ENSGALG00010001442	LDLRAD4	4.1134	5.27357	0.0488033	-0.565265
D21-biased	1	1724522	1724921	400	*	Promoter (2-3kb)	1727414	1743448	16035	1	-2493	ENSGALG00010006901	TUBAL3	3.95262	5.12122	0.0490244	-0.565203
D21-biased	16	2302025	2302424	400	*	Distal Intergenic	2308238	2314293	6056	1	-5814	ENSGALG00010003523	NA	5.07196	6.26831	0.0498027	-0.565144
D21-biased	27	4616105	4616504	400	*	Promoter (2-3kb)	4610869	4613838	2970	2	-2267	ENSGALG00010023183	NA	3.90995	5.07226	0.0495101	-0.564477
D21-biased	4	8487010	8487919	910	*	Intron (ENSGALT00010043926/ENSGALG00010018165, intron 1 of 11)	8231767	8498994	267228	2	11075	ENSGALG00010018165	DACH2	4.23218	5.28938	0.0455231	-0.564257
D21-biased	3	5318452	5318851	400	*	Intron (ENSGALT00010048312/ENSGALG00010020009, intron 3 of 13)	5164146	5597749	433604	1	154306	ENSGALG00010020009	NA	4.63384	5.70875	0.0463346	-0.564008
D21-biased	1	170519368	170519767	400	*	Exon (ENSGALT00010006149/ENSGALG00010002646, exon 4 of 5)	170460551	170524492	63942	1	58817	ENSGALG00010002646	FOXO1	4.39994	5.48906	0.0473825	-0.563942
D21-biased	2	148805318	148805788	471	*	Distal Intergenic	148700991	148787636	86646	2	-17682	ENSGALG00010008015	ARHGAP39	4.66856	5.72076	0.0457883	-0.563647
D21-biased	14	3131289	3131688	400	*	Distal Intergenic	3136828	3145990	9163	1	-5140	ENSGALG00010020032	CHST12	4.63556	5.69046	0.0456669	-0.563578
D21-biased	3	45257994	45258393	400	*	Exon (ENSGALT00010010259/ENSGALG00010004390, exon 17 of 19)	45257429	45268254	10826	2	9861	ENSGALG00010004390	PNLDC1	5.63682	6.54526	0.0346679	-0.563215
D21-biased	1	61185655	61186054	400	*	Intron (ENSGALT00010034193/ENSGALG00010014200, intron 3 of 8)	61161675	61202211	40537	2	16157	ENSGALG00010014200	DCP1B	6.16812	7.25498	0.0475597	-0.562878
D21-biased	Z	26960497	26960896	400	*	Distal Intergenic	26947169	26951030	3862	2	-9467	ENSGALG00010013068	NA	4.56576	5.56944	0.0436611	-0.562824
D21-biased	1	167024841	167025240	400	*	Intron (ENSGALT00010007872/ENSGALG00010003372, intron 1 of 16)	166671040	167036759	365720	2	11519	ENSGALG00010003372	ENOX1	4.02872	5.18805	0.049913	-0.562725
D21-biased	4	52295591	52295990	400	*	Distal Intergenic	52272189	52287257	15069	1	23402	ENSGALG00010005599	NA	4.90947	5.87878	0.0416119	-0.562426
D21-biased	1	10505406	10505805	400	*	Intron (ENSGALT00010024893/ENSGALG00010010410, intron 4 of 4)	10428275	10783317	355043	1	77131	ENSGALG00010010410	CACNA2D1	4.42588	5.44823	0.0450144	-0.561916
D21-biased	1	136414662	136415061	400	*	Intron (ENSGALT00010036993/ENSGALG00010015374, intron 10 of 10)	136395573	136463798	68226	1	19089	ENSGALG00010015490	NA	6.32882	7.17272	0.0279687	-0.561435
D21-biased	3	24318140	24318539	400	*	Intron (ENSGALT00010052007/ENSGALG00010021453, intron 4 of 5)	24274698	24323598	48901	2	5059	ENSGALG00010021468	NA	5.6315	6.52831	0.0351345	-0.561269
D21-biased	3	8315946	8316345	400	*	Promoter (<=1kb)	8309315	8315005	5691	2	-941	ENSGALG00010017493	YPEL5	8.21831	9.03054	0.023374	-0.561064
D21-biased	6	18660764	18661163	400	*	Promoter (<=1kb)	18644143	18661089	16947	2	0	ENSGALG00010020918	NA	5.01727	5.98007	0.0410989	-0.561057
D21-biased	3	86259019	86259418	400	*	Distal Intergenic	86275861	86277805	1945	2	18387	ENSGALG00010002521	NA	4.50955	5.54046	0.0456035	-0.560892
D21-biased	2	100411432	100411831	400	*	Intron (ENSGALT00010002942/ENSGALG00010001274, intron 10 of 12)	100425281	100426367	1087	1	-13450	ENSGALG00010002165	NA	4.63152	5.72057	0.0486271	-0.560732
D21-biased	2	16373006	16373405	400	*	Distal Intergenic	16316947	16342158	25212	2	-30848	ENSGALG00010006395	NA	4.42232	5.47746	0.0475716	-0.560378
D21-biased	13	5121746	5122145	400	*	Distal Intergenic	4460019	5077680	617662	2	-44066	ENSGALG00010009649	TENM2	5.30539	6.24495	0.0393219	-0.560011
D21-biased	2	148800810	148801209	400	*	Distal Intergenic	148700991	148787636	86646	2	-13174	ENSGALG00010008015	ARHGAP39	6.98659	7.84562	0.0313018	-0.559866
D21-biased	2	61229414	61229813	400	*	Promoter (<=1kb)	61230532	61234089	3558	1	-719	ENSGALG00010012328	NA	4.3391	5.38939	0.0472447	-0.559735
D21-biased	12	1868436	1868835	400	*	Intron (ENSGALT00010068188/ENSGALG00010028140, intron 6 of 10)	1877356	1884392	7037	1	-8521	ENSGALG00010028340	NA	4.29639	5.36748	0.0486341	-0.559685
D21-biased	8	23970583	23970982	400	*	Intron (ENSGALT00010060639/ENSGALG00010024840, intron 5 of 5)	23975234	24030027	54794	1	-4252	ENSGALG00010024842	ZFYVE9	4.43532	5.49374	0.0478359	-0.559523
D21-biased	2	96993164	96993563	400	*	Intron (ENSGALT00010003218/ENSGALG00010001395, intron 5 of 12)	96907386	97024248	116863	2	30685	ENSGALG00010001395	GNAL	4.95816	5.94429	0.0437189	-0.559469
D21-biased	3	68517498	68517897	400	*	Intron (ENSGALT00010037836/ENSGALG00010015718, intron 2 of 2)	68519225	68522818	3594	2	4921	ENSGALG00010015441	NA	4.66706	5.67911	0.0454998	-0.559454
D21-biased	17	8768683	8769082	400	*	Intron (ENSGALT00010066493/ENSGALG00010027427, intron 2 of 10)	8761818	8782493	20676	1	6865	ENSGALG00010027427	UBAC1	6.38461	7.22122	0.0282029	-0.559415
D21-biased	Z	34641978	34642377	400	*	Intron (ENSGALT00010034033/ENSGALG00010014153, intron 12 of 44)	34624861	34714281	89421	1	17117	ENSGALG00010014153	FOCAD	4.15278	5.21233	0.0485022	-0.558655
D21-biased	6	24037109	24037508	400	*	Intron (ENSGALT00010044974/ENSGALG00010018581, intron 10 of 11)	24057895	24062438	4544	1	-20387	ENSGALG00010023006	NA	5.94144	6.8432	0.0366893	-0.558518
D21-biased	11	18302107	18302506	400	*	Intron (ENSGALT00010019017/ENSGALG00010007975, intron 3 of 12)	18277822	18277925	104	2	-24182	ENSGALG00010010362	gga-mir-1560	6.5358	7.45869	0.0392398	-0.558408
D21-biased	1	6682665	6683064	400	*	Promoter (<=1kb)	6621627	6682775	61149	2	0	ENSGALG00010005651	USP6NL	4.70247	5.74265	0.0480565	-0.558288
D21-biased	Z	25703259	25703658	400	*	Distal Intergenic	25730902	25733053	2152	1	-27244	ENSGALG00010013054	NA	5.68654	6.6417	0.0416717	-0.558251
D21-biased	5	32811331	32811730	400	*	Intron (ENSGALT00010016927/ENSGALG00010007117, intron 2 of 2)	32753857	32798873	45017	2	-12458	ENSGALG00010006929	NA	6.34568	7.20071	0.0316561	-0.557838
D21-biased	3	95331452	95331851	400	*	Promoter (<=1kb)	95331681	95382230	50550	1	0	ENSGALG00010004093	NA	4.43643	5.45444	0.0465214	-0.55763
D21-biased	8	15589482	15589881	400	*	Intron (ENSGALT00010056077/ENSGALG00010023030, intron 1 of 6)	15559264	15617984	58721	2	28103	ENSGALG00010023030	HS2ST1	5.29352	6.22975	0.0414434	-0.557386
D21-biased	Z	21870174	21870573	400	*	Distal Intergenic	21855808	21864475	8668	2	-5699	ENSGALG00010010411	CD180	6.18374	7.13611	0.0422547	-0.557265
D21-biased	1	45630161	45630560	400	*	Distal Intergenic	45604453	45621758	17306	2	-8403	ENSGALG00010011819	USP44	4.35062	5.39634	0.0488833	-0.55684
D21-biased	10	7664072	7664471	400	*	Distal Intergenic	7653480	7658547	5068	1	10592	ENSGALG00010023201	ZNF280D	4.68221	6.59059	0.0449743	-0.556803
D21-biased	2	102663688	102664087	400	*	Intron (ENSGALT00010011174/ENSGALG00010004803, intron 12 of 19)	102654347	102667324	12978	1	9341	ENSGALG00010004803	RMC1	4.59977	5.64243	0.0489483	-0.556695
D21-biased	20	10945541	10945940	400	*	3' UTR	10946346	10962703	16358	2	16763	ENSGALG00010013081	NCOA5	4.41808	5.43992	0.0482626	-0.555295
D21-biased	3	97513060	97513459	400	*	Intron (ENSGALT00010009147/ENSGALG00010003956, intron 1 of 1)	97375086	97534973	159888	2	21514	ENSGALG00010004140	NA	5.04744	5.97495	0.0413678	-0.555249
D21-biased	2	3446795	3447194	400	*	3' UTR	3418338	3432311	13974	2	-14484	ENSGALG00010027447	NA	5.052	6.06313	0.0475716	-0.555029
D21-biased	7	7590482	7590881	400	*	Intron (ENSGALT00010037645/ENSGALG00010015641, intron 1 of 1)	7588060	7597966	9907	2	7085	ENSGALG00010015641	NA	4.92919	5.90288	0.0447478	-0.554914
D21-biased	2	88764047	88764446	400	*	Exon (ENSGALT00010019859/ENSGALG00010008303, exon 9 of 15)	88744548	88791296	46749	1	19499	ENSGALG00010008303	TEX10	5.83014	6.71354	0.0373259	-0.554418
D21-biased	10	8693233	8693632	400	*	Distal Intergenic	8675578	8687680	12103	1	17655	ENSGALG00010021825	ONECUT1	6.09001	6.96218	0.036059	-0.55421
D21-biased	7	3082488	3082887	400	*	Distal Intergenic	3089316	3130746	41431	1	-6429	ENSGALG00010015561	NA	4.58412	5.60266	0.0487751	-0.554077
D21-biased	6	19153596	19153995	400	*	Intron (ENSGALT00010049564/ENSGALG00010020520, intron 3 of 9)	19049923	19179763	129841	2	25768	ENSGALG00010020520	ARHGAP22	4.87184	5.81677	0.043262	-0.553932
D21-biased	2	64944350	64944749	400	*	Intron (ENSGALT00010026291/ENSGALG00010010977, intron 6 of 6)	64921820	64939588	17769	2	-4762	ENSGALG00010012434	NA	5.50924	6.45285	0.0438013	-0.55329
D21-biased	10	3576694	3577093	400	*	Distal Intergenic	3560803	3571461	10659	1	15891	ENSGALG00010025015	NA	5.40442	6.28144	0.0371754	-0.55258
D21-biased	7	9922074	9922473	400	*	Promoter (<=1kb)	9891479	9921994	30516	2	-80	ENSGALG00010015152	BOLL	4.97835	5.95483	0.0461626	-0.552552
D21-biased	Z	54715566	54715965	400	*	Intron (ENSGALT00010033386/ENSGALG00010013914, intron 1 of 8)	54646238	54743977	97740	2	28012	ENSGALG00010013914	NRG1	4.91686	5.85469	0.0438147	-0.552446
D21-biased	13	14803924	14804323	400	*	Promoter (<=1kb)	14801017	14803523	2507	2	-401	ENSGALG00010017281	NA	4.72654	5.70012	0.0471383	-0.551763
D21-biased	Z	8189435	8189834	400	*	3' UTR	8187006	8197514	10509	2	7680	ENSGALG00010011957	KIAA1161	4.74886	5.75239	0.0490505	-0.551411
D21-biased	1	14426977	14427760	784	*	Intron (ENSGALT00010024762/ENSGALG00010010351, intron 9 of 11)	14407409	14409169	1761	1	19568	ENSGALG00010010735	NA	4.77689	5.76896	0.048749	-0.550676
D21-biased	4	39717515	39717914	400	*	Intron (ENSGALT00010017860/ENSGALG00010007480, intron 5 of 26)	39628431	39818569	190139	2	100655	ENSGALG00010007480	TENM3	6.16221	7.03711	0.0379309	-0.550486
D21-biased	3	97105470	97105869	400	*	Intron (ENSGALT00010006582/ENSGALG00010002832, intron 1 of 20)	97111452	97158123	46672	1	-5583	ENSGALG00010002832	LPIN1	5.80313	6.6929	0.0399192	-0.549901
D21-biased	3	104239343	104239742	400	*	Intron (ENSGALT00010021327/ENSGALG00010008966, intron 2 of 17)	104219497	104244899	25403	2	5157	ENSGALG00010008966	NRBP1	5.70381	6.55867	0.0364298	-0.549608
D21-biased	1	194907921	194908320	400	*	5' UTR	194922549	194945930	23382	1	-14229	ENSGALG00010002619	RAB6A	4.72816	5.68916	0.0474137	-0.549473
D21-biased	7	25206522	25206921	400	*	Intron (ENSGALT00010053735/ENSGALG00010022099, intron 2 of 2)	25200483	25218272	17790	1	6039	ENSGALG00010022099	NA	5.12795	6.02498	0.0420041	-0.548781
D21-biased	1	54757425	54758075	651	*	3' UTR	54754288	54755982	1695	1	3137	ENSGALG00010010095	C12orf73	5.33607	6.23668	0.0422547	-0.548507
D21-biased	3	74946922	74947321	400	*	Intron (ENSGALT00010007688/ENSGALG00010003274, intron 1 of 4)	74954622	75050733	96112	1	-7301	ENSGALG00010003274	BACH2	5.61096	6.48905	0.03964	-0.547983
D21-biased	2	4684423	4684822	400	*	Promoter (<=1kb)	4680528	4683437	2910	2	-986	ENSGALG00010027461	NA	4.8512	5.79253	0.0460613	-0.547842
D21-biased	4	75576434	75576833	400	*	Intron (ENSGALT00010026586/ENSGALG00010011096, intron 1 of 9)	75557213	75914501	357289	1	19221	ENSGALG00010011096	LDB2	4.84777	5.79371	0.0471792	-0.547822
D21-biased	5	27798182	27798581	400	*	Exon (ENSGALT00010049315/ENSGALG00010020389, exon 12 of 22)	27814080	27817815	3736	1	-15499	ENSGALG00010023558	NA	7.20864	7.96164	0.0203853	-0.54757
D21-biased	1	91461019	91461418	400	*	Intron (ENSGALT00010016916/ENSGALG00010007110, intron 5 of 23)	91474121	91477522	3402	1	-12703	ENSGALG00010007110	ARL6	5.88841	6.73279	0.0358201	-0.547365
D21-biased	7	15148213	15148925	713	*	Distal Intergenic	15056920	15141352	84433	2	-6861	ENSGALG00010023623	OSBPL6	5.40262	6.28486	0.0405573	-0.547343
D21-biased	26	3532130	3532529	400	*	Promoter (<=1kb)	3520428	3532624	12197	2	95	ENSGALG00010027800	NA	5.76125	6.70316	0.047712	-0.546665
D21-biased	3	57674541	57674940	400	*	Promoter (<=1kb)	57674822	57759086	84265	1	0	ENSGALG00010006066	ARHGAP18	4.57934	5.54741	0.0495101	-0.546327
D21-biased	18	1072095	1072494	400	*	Intron (ENSGALT00010071406/ENSGALG00010029537, intron 28 of 40)	996659	1046136	49478	2	-25959	ENSGALG00010029537	MYH1B	5.06685	6.02633	0.0486408	-0.545808
D21-biased	12	8982948	8983347	400	*	Exon (ENSGALT00010065695/ENSGALG00010027093, exon 12 of 23)	9024603	9032599	7997	1	-41256	ENSGALG00010028382	NA	4.68289	5.62891	0.0488932	-0.54425
D21-biased	10	7988070	7988779	710	*	Intron (ENSGALT00010052683/ENSGALG00010021686, intron 5 of 9)	7977406	7997994	20589	1	10664	ENSGALG00010021686	CCPG1	6.01463	6.91513	0.0445814	-0.543986
D21-biased	3	16458830	16459229	400	*	Intron (ENSGALT00010041877/ENSGALG00010017352, intron 15 of 18)	16440025	16448688	8664	2	-10142	ENSGALG00010017335	THUMPD2	3.87261	6.07463	0.0413824	-0.543551
D21-biased	5	18972906	18973305	400	*	Promoter (<=1kb)	18972405	19012037	39633	1	501	ENSGALG00010025190	PRR5L	6.43006	7.26477	0.0371533	-0.54316
D21-biased	1	48048012	48048783	772	*	Intron (ENSGALT00010028920/ENSGALG00010012069, intron 5 of 6)	48043626	48056245	12620	1	4386	ENSGALG00010012069	ERP27	5.19138	6.09695	0.0468097	-0.54237
D21-biased	4	46442615	46443014	400	*	Distal Intergenic	46447056	46564336	117281	1	-4042	ENSGALG00010003507	WDFY3	5.9486	6.84441	0.0450144	-0.541959
D21-biased	1	142823403	142823802	400	*	Intron (ENSGALT00010014499/ENSGALG00010006063, intron 4 of 9)	142817708	142831541	13834	1	5695	ENSGALG00010006063	KDELC1	5.32137	6.25704	0.0499743	-0.541216
D21-biased	20	5800352	5800751	400	*	Promoter (<=1kb)	5801311	5802328	1018	1	-560	ENSGALG00010025135	NA	4.75117	5.67807	0.0498052	-0.540294
D21-biased	5	37694563	37694962	400	*	Promoter (2-3kb)	37668032	37691706	23675	2	-2857	ENSGALG00010006177	NEK9	6.98633	7.7596	0.0287466	-0.540046
D21-biased	3	11864005	11864676	672	*	Intron (ENSGALT00010046563/ENSGALG00010019261, intron 3 of 8)	11880437	11913858	33422	1	-15761	ENSGALG00010019272	NA	5.10042	6.01171	0.0482687	-0.539659
D21-biased	5	42775982	42776381	400	*	Promoter (2-3kb)	42675861	42773390	97530	2	-2592	ENSGALG00010018027	EML5	4.85268	5.77633	0.0495608	-0.539207
D21-biased	Z	72628747	72629146	400	*	Intron (ENSGALT00010023925/ENSGALG00010010075, intron 1 of 3)	72647847	72669106	21260	1	-18701	ENSGALG00010009832	NA	5.39537	6.28026	0.0457755	-0.538648
D21-biased	2	135765936	135766335	400	*	Intron (ENSGALT00010022407/ENSGALG00010009387, intron 9 of 9)	135777073	135781276	4204	2	14941	ENSGALG00010010000	NA	5.77474	6.64837	0.0461717	-0.537011
D21-biased	9	23542955	23543354	400	*	Intron (ENSGALT00010002546/ENSGALG00010001121, intron 3 of 5)	23555188	23559833	4646	2	16479	ENSGALG00010001129	TM4SF4	6.64209	7.45076	0.0371596	-0.536056
D21-biased	7	32356590	32356989	400	*	Intron (ENSGALT00010022374/ENSGALG00010009373, intron 4 of 15)	32335251	32638845	303595	1	21339	ENSGALG00010009373	ARHGAP15	5.46259	6.31906	0.0448667	-0.535311
D21-biased	1	16246675	16247074	400	*	Exon (ENSGALT00010025705/ENSGALG00010010758, exon 4 of 6)	16236401	16252280	15880	1	10274	ENSGALG00010010758	NA	5.51007	6.35994	0.0438126	-0.535184
D21-biased	1	56678019	56678418	400	*	Distal Intergenic	56682557	56697789	15233	2	19371	ENSGALG00010013309	NA	8.29329	9.10169	0.0388678	-0.533768
D21-biased	2	20255224	20255623	400	*	Promoter (2-3kb)	20253052	20344262	91211	1	2172	ENSGALG00010003222	ITGA8	5.09721	5.98347	0.0499995	-0.532275
D21-biased	4	40074019	40074418	400	*	Intron (ENSGALT00010017915/ENSGALG00010007480, intron 1 of 30)	39628431	40090589	462159	2	16171	ENSGALG00010007480	TENM3	5.60557	6.47031	0.0494166	-0.529453
D21-biased	1	129869530	129869929	400	*	Promoter (1-2kb)	129870319	129871406	1088	2	1477	ENSGALG00010003147	NA	6.05832	6.89537	0.0463641	-0.529196
D21-biased	2	126438900	126439299	400	*	Intron (ENSGALT00010027396/ENSGALG00010011450, intron 4 of 12)	126428860	126458565	29706	1	10040	ENSGALG00010011450	PTDSS1	5.39022	6.24511	0.0495643	-0.52847
D21-biased	1	78475493	78475892	400	*	Intron (ENSGALT00010058618/ENSGALG00010024057, intron 4 of 4)	78477072	78480980	3909	2	5088	ENSGALG00010024114	TMEM52B	6.7702	7.56623	0.0412914	-0.526899
D21-biased	2	57970072	57970471	400	*	Intron (ENSGALT00010020426/ENSGALG00010008585, intron 2 of 2)	57958618	57961865	3248	1	11454	ENSGALG00010008582	NA	5.92873	6.77251	0.049289	-0.526453
D21-biased	2	149440249	149440648	400	*	Distal Intergenic	149389426	149401685	12260	2	-38564	ENSGALG00010008225	NA	7.55578	8.35832	0.0430964	-0.525898
D21-biased	2	139009706	139010105	400	*	Distal Intergenic	138727204	138731103	3900	1	282502	ENSGALG00010007986	MYC	5.91425	6.70505	0.0415622	-0.52537
D21-biased	5	23163122	23163521	400	*	Intron (ENSGALT00010058160/ENSGALG00010023866, intron 16 of 16)	23168892	23179888	10997	1	-5371	ENSGALG00010023120	CHRM4	6.01813	6.83873	0.0475672	-0.524063
D21-biased	16	2326408	2326807	400	*	Promoter (<=1kb)	2327565	2331279	3715	1	-758	ENSGALG00010003463	NA	6.13733	6.93306	0.0461035	-0.520283
D21-biased	2	110969213	110969612	400	*	Promoter (<=1kb)	110967146	110969288	2143	2	0	ENSGALG00010005813	NA	6.01921	6.7949	0.0450441	-0.516456
D21-biased	2	116135975	116136374	400	*	Intron (ENSGALT00010008667/ENSGALG00010003753, intron 1 of 8)	116076395	116139586	63192	2	3212	ENSGALG00010003753	SLCO5A1	6.26518	7.05123	0.048294	-0.514477
D21-biased	Z	22843531	22843930	400	*	Intron (ENSGALT00010030019/ENSGALG00010012521, intron 5 of 8)	22805079	22871770	66692	1	38452	ENSGALG00010012521	HOMER1	7.10374	7.8713	0.0492451	-0.508691
D21-biased	8	19774446	19774845	400	*	Intron (ENSGALT00010051263/ENSGALG00010021153, intron 7 of 34)	19843881	19865015	21135	1	-69036	ENSGALG00010021260	KDM4A	3.90038	6.50118	0.0390924	-0.507258
D21-biased	7	30255242	30255641	400	*	Intron (ENSGALT00010047848/ENSGALG00010019811, intron 1 of 12)	30252215	30265885	13671	1	3027	ENSGALG00010019811	UBXN4	6.55388	7.29272	0.0486271	-0.502294
D42-biased	14	13085418	13085817	400	*	Exon (ENSGALT00010044040/ENSGALG00010018215, exon 4 of 27)	13077839	13081710	3872	2	-3708	ENSGALG00010018166	NA	9.6637	8.95671	0.0421069	0.5
D42-biased	1	50989472	50989871	400	*	Promoter (<=1kb)	50989851	51015284	25434	1	0	ENSGALG00010012986	TMEM184B	8.70672	8.04034	0.0295633	0.500169
D42-biased	10	16883223	16883622	400	*	Promoter (<=1kb)	16883560	16903931	20372	1	0	ENSGALG00010018753	SYNM	8.96488	8.26137	0.0408342	0.500266
D42-biased	22	3299312	3299711	400	*	Promoter (<=1kb)	3285111	3299483	14373	2	0	ENSGALG00010019772	NA	9.1191	8.42899	0.0369183	0.500438
D42-biased	25	2558246	2558645	400	*	Exon (ENSGALT00010069606/ENSGALG00010028764, exon 15 of 22)	2550765	2553654	2890	2	-4592	ENSGALG00010028763	CTSK	9.89685	9.18108	0.0440202	0.500491
D42-biased	25	2016490	2016889	400	*	Promoter (<=1kb)	2013306	2017184	3879	2	295	ENSGALG00010027908	PBXIP1	7.30553	6.58576	0.0447609	0.50055
D42-biased	4	3441668	3442067	400	*	Promoter (<=1kb)	3436869	3441027	4159	2	-641	ENSGALG00010019464	NA	7.9884	7.2715	0.0445146	0.500668
D42-biased	28	3276034	3276433	400	*	Promoter (<=1kb)	3266799	3276212	9414	2	0	ENSGALG00010027443	MED16	8.63332	7.94187	0.0369465	0.50067
D42-biased	2	40786078	40786477	400	*	Promoter (<=1kb)	40756649	40786232	29584	2	0	ENSGALG00010016335	ABHD4	8.9263	8.18906	0.0488643	0.501103
D42-biased	12	11755461	11755860	400	*	Promoter (2-3kb)	11753408	11771626	18219	1	2053	ENSGALG00010022242	USP19	8.99216	8.27666	0.0432508	0.501369
D42-biased	7	34189532	34190253	722	*	Distal Intergenic	34185485	34186749	1265	1	4047	ENSGALG00010011089	NA	7.80898	7.08719	0.0449033	0.501404
D42-biased	2	60794673	60795072	400	*	Promoter (<=1kb)	60795414	60899912	104499	1	-342	ENSGALG00010012670	NA	9.91333	9.24654	0.0288011	0.50141
D42-biased	27	4019013	4019412	400	*	Promoter (1-2kb)	4007597	4020772	13176	2	1360	ENSGALG00010022151	PIP4K2B	9.87365	9.17181	0.0391671	0.501729
D42-biased	3	106945626	106946025	400	*	Intron (ENSGALT00010028653/ENSGALG00010011967, intron 4 of 9)	106935212	106958207	22996	1	10414	ENSGALG00010011967	MTMR9	8.87024	8.13553	0.047874	0.501985
D42-biased	3	27267757	27268156	400	*	Promoter (<=1kb)	27268334	27333271	64938	1	-178	ENSGALG00010020057	RBKS	8.95387	8.2341	0.0437617	0.502218
D42-biased	18	10400702	10401101	400	*	Promoter (<=1kb)	10401088	10403847	2760	1	0	ENSGALG00010029270	TIMP2	9.93067	9.21221	0.0432553	0.502323
D42-biased	34	1209738	1210137	400	*	Promoter (<=1kb)	1205495	1209769	4275	2	0	ENSGALG00010024576	CSAD	8.26073	7.53084	0.0455231	0.502739
D42-biased	2	55278676	55279075	400	*	Promoter (<=1kb)	55279002	55329609	50608	1	0	ENSGALG00010007624	TPPP	9.9668	9.28506	0.0324716	0.502797
D42-biased	28	1303251	1303650	400	*	Promoter (<=1kb)	1302719	1307544	4826	1	532	ENSGALG00010028482	CD320	8.85887	8.14618	0.0408342	0.50305
D42-biased	23	3593484	3593883	400	*	Promoter (<=1kb)	3593486	3598389	4904	1	0	ENSGALG00010013502	PAFAH2	8.8478	8.16863	0.0314962	0.503246
D42-biased	Z	12434629	12435028	400	*	Intron (ENSGALT00010037001/ENSGALG00010015411, intron 3 of 4)	12422634	12466990	44357	1	11995	ENSGALG00010015411	NA	9.38881	8.65427	0.0463845	0.503271
D42-biased	12	10818970	10819369	400	*	Promoter (<=1kb)	10806952	10819120	12169	2	0	ENSGALG00010021173	KLF15	9.39554	8.71248	0.0324781	0.503404
D42-biased	38	170548	170947	400	*	Promoter (1-2kb)	99715	169130	69416	2	-1418	ENSGALG00010009379	NA	8.65244	7.95608	0.0361613	0.503436
D42-biased	1	112453083	112453482	400	*	Intron (ENSGALT00010008031/ENSGALG00010003458, intron 1 of 4)	112457862	112460558	2697	1	-4380	ENSGALG00010003310	NA	8.91712	8.20494	0.0405766	0.503605
D42-biased	2	46773329	46773728	400	*	Promoter (<=1kb)	46713752	46773458	59707	2	0	ENSGALG00010018832	EEPD1	9.15678	8.44748	0.0395284	0.503826
D42-biased	1	77718507	77718906	400	*	Promoter (<=1kb)	77707170	77718688	11519	2	0	ENSGALG00010024193	GSTK1	8.446	7.71652	0.0445446	0.504033
D42-biased	26	2552205	2552604	400	*	Promoter (<=1kb)	2541930	2552399	10470	2	0	ENSGALG00010027128	EIF2D	8.78953	8.06191	0.0440916	0.50405
D42-biased	1	50283094	50283591	498	*	Intron (ENSGALT00010031519/ENSGALG00010013146, intron 1 of 25)	50158925	50286874	127950	2	3283	ENSGALG00010013146	TNRC6B	7.77816	7.04489	0.0455231	0.504136
D42-biased	2	116463390	116463789	400	*	Promoter (<=1kb)	116443768	116463495	19728	2	0	ENSGALG00010003793	TRAM1L1	9.0039	8.29716	0.0383328	0.504263
D42-biased	2	56363632	56364031	400	*	Intron (ENSGALT00010017315/ENSGALG00010007252, intron 5 of 9)	56300686	56407765	107080	2	43734	ENSGALG00010007252	NFATC1	10.0474	9.32413	0.0427873	0.504347
D42-biased	14	4049100	4049499	400	*	Intron (ENSGALT00010051246/ENSGALG00010021159, intron 1 of 5)	4041581	4052746	11166	2	3247	ENSGALG00010021159	MMD2	8.59763	7.86469	0.0451001	0.504518
D42-biased	1	50847861	50848260	400	*	Promoter (<=1kb)	50848541	50855566	7026	1	-281	ENSGALG00010015939	SUN2	7.59109	6.84788	0.0475346	0.504771
D42-biased	1	80021475	80021874	400	*	Promoter (<=1kb)	80021490	80153008	131519	1	0	ENSGALG00010025103	GSK3A	7.24764	6.49331	0.0495091	0.504995
D42-biased	13	16947433	16947832	400	*	Intron (ENSGALT00010040331/ENSGALG00010016732, intron 14 of 20)	16906613	16992227	85615	1	40820	ENSGALG00010016732	ARHGAP26	8.29242	7.55309	0.0459244	0.505102
D42-biased	3	24671570	24671969	400	*	Promoter (<=1kb)	24667496	24671100	3605	2	-470	ENSGALG00010020304	ZFP36L2	9.12665	8.45385	0.0278057	0.505121
D42-biased	4	90501697	90502096	400	*	Promoter (<=1kb)	90501933	90511078	9146	1	0	ENSGALG00010005978	VPS16	8.81001	8.10863	0.036286	0.505164
D42-biased	5	21609945	21610344	400	*	Promoter (<=1kb)	21610211	21709855	99645	1	0	ENSGALG00010021714	TSPAN18	7.9898	7.26938	0.0412897	0.505185
D42-biased	20	567032	567431	400	*	Promoter (<=1kb)	567177	572660	5484	1	0	ENSGALG00010024639	AAR2	7.33876	6.58927	0.0478368	0.505216
D42-biased	10	898863	899262	400	*	Promoter (<=1kb)	882320	898886	16567	2	0	ENSGALG00010022236	NA	8.9418	8.22241	0.0407878	0.505455
D42-biased	13	16963325	16963724	400	*	Intron (ENSGALT00010040331/ENSGALG00010016732, intron 17 of 20)	16998490	17000076	1587	1	-34766	ENSGALG00010016995	NA	8.52527	7.83181	0.0337363	0.505534
D42-biased	3	37927818	37928217	400	*	Intron (ENSGALT00010022657/ENSGALG00010009491, intron 11 of 11)	37932157	38045074	112918	1	-3940	ENSGALG00010010788	NA	10.077	9.34768	0.0435031	0.505546
D42-biased	5	1773360	1774081	722	*	Promoter (1-2kb)	1753035	1771687	18653	2	-1673	ENSGALG00010020770	B4GALNT4	7.175	6.43738	0.0453128	0.505615
D42-biased	1	62172414	62172813	400	*	Promoter (<=1kb)	62163848	62172869	9022	2	56	ENSGALG00010013417	AKR1B1	8.51317	7.81579	0.0349491	0.505635
D42-biased	19	9213649	9214048	400	*	Intron (ENSGALT00010071328/ENSGALG00010029505, intron 5 of 6)	9217660	9219666	2007	1	-3612	ENSGALG00010029866	NA	8.34291	7.65322	0.0326343	0.505696
D42-biased	34	1428798	1429197	400	*	Promoter (<=1kb)	1419291	1429093	9803	2	0	ENSGALG00010024890	SMARCC2	7.31476	6.58583	0.0430059	0.505754
D42-biased	18	2907969	2908368	400	*	Promoter (2-3kb)	2905136	2934073	28938	1	2833	ENSGALG00010029934	TEKT3	9.91724	9.19963	0.0400461	0.505808
D42-biased	34	559551	559950	400	*	Intron (ENSGALT00010056752/ENSGALG00010023273, intron 3 of 26)	542160	582725	40566	1	17391	ENSGALG00010023273	HDAC7	6.73346	5.9743	0.0495602	0.505944
D42-biased	5	12592236	12592635	400	*	Promoter (<=1kb)	12593404	12664199	70796	1	-769	ENSGALG00010024035	OSBPL5	7.43956	6.68507	0.0486408	0.506046
D42-biased	8	7324857	7325256	400	*	Promoter (<=1kb)	7325123	7376832	51710	1	0	ENSGALG00010011389	RC3H1	8.89267	8.18496	0.0372523	0.50613
D42-biased	17	6569577	6569976	400	*	Promoter (<=1kb)	6569831	6574862	5032	1	0	ENSGALG00010027597	EXOSC2	8.92631	8.24197	0.0302956	0.506281
D42-biased	4	46589268	46589667	400	*	Promoter (<=1kb)	46574451	46589365	14915	2	0	ENSGALG00010003531	PPM1K	9.75645	9.04926	0.0364643	0.506933
D42-biased	9	15547716	15548500	785	*	Promoter (<=1kb)	15547998	15552471	4474	1	0	ENSGALG00010015052	NA	7.55528	6.83839	0.0387924	0.507052
D42-biased	13	12637484	12637883	400	*	Promoter (<=1kb)	12638527	12646953	8427	1	-644	ENSGALG00010014824	ANXA6	8.38316	7.68351	0.0342148	0.507132
D42-biased	13	8184992	8185391	400	*	Intron (ENSGALT00010029463/ENSGALG00010012297, intron 1 of 21)	8162896	8198082	35187	2	12691	ENSGALG00010012297	ABLIM3	9.11593	8.4014	0.0379351	0.507443
D42-biased	1	112523620	112524019	400	*	Promoter (<=1kb)	112524929	112528433	3505	1	-910	ENSGALG00010003312	NA	9.64322	8.9105	0.0424975	0.507603
D42-biased	13	8332625	8333332	708	*	Promoter (<=1kb)	8332499	8346431	13933	1	126	ENSGALG00010012902	NA	8.39165	7.65597	0.0429671	0.507715
D42-biased	5	40436980	40437379	400	*	Intron (ENSGALT00010016254/ENSGALG00010006843, intron 1 of 6)	40374567	40442066	67500	2	4687	ENSGALG00010006843	STON2	8.42708	7.68224	0.0451844	0.507831
D42-biased	28	3398339	3398738	400	*	Intron (ENSGALT00010067868/ENSGALG00010028001, intron 2 of 29)	3375054	3405462	30409	2	6724	ENSGALG00010028001	SBNO2	7.09722	6.35378	0.0448824	0.507945
D42-biased	17	1052907	1053306	400	*	Promoter (<=1kb)	1053199	1066338	13140	1	0	ENSGALG00010027803	SAPCD2	9.24582	8.52754	0.0386247	0.507957
D42-biased	1	137440552	137440951	400	*	Intron (ENSGALT00010034812/ENSGALG00010014488, intron 5 of 7)	137425249	137460143	34895	1	15303	ENSGALG00010014488	NA	9.26772	8.57288	0.032462	0.508032
D42-biased	18	1294010	1294409	400	*	Promoter (<=1kb)	1294807	1297538	2732	1	-398	ENSGALG00010029959	NA	8.27691	7.51801	0.048214	0.508041
D42-biased	5	37095786	37096185	400	*	Promoter (1-2kb)	37070246	37097365	27120	2	1180	ENSGALG00010006343	SEC23A	8.43579	7.6867	0.0457458	0.508096
D42-biased	19	4733016	4733415	400	*	Promoter (2-3kb)	4730807	4737229	6423	1	2209	ENSGALG00010029611	YWHAG	9.00233	8.27354	0.0409687	0.50814
D42-biased	7	4804468	4804867	400	*	Intron (ENSGALT00010029267/ENSGALG00010012194, intron 1 of 8)	4747501	4795237	47737	2	-9231	ENSGALG00010012194	LRRFIP1	9.00955	8.26612	0.0443502	0.508433
D42-biased	12	2381393	2381792	400	*	Promoter (<=1kb)	2333180	2381484	48305	2	0	ENSGALG00010028159	DCAF1	8.94787	8.2593	0.0299887	0.508486
D42-biased	2	122450847	122451246	400	*	Promoter (<=1kb)	122451343	122468221	16879	1	-97	ENSGALG00010013325	CA2	8.40709	7.64266	0.0488932	0.50854
D42-biased	7	21681162	21681561	400	*	Promoter (<=1kb)	21681358	21694759	13402	1	0	ENSGALG00010021177	OBSL1	8.61975	7.86397	0.0467793	0.508644
D42-biased	1	80215353	80215752	400	*	Promoter (<=1kb)	80216325	80223159	6835	1	-573	ENSGALG00010025168	POPDC2	10.011	9.26683	0.0443206	0.508661
D42-biased	1	169346305	169346704	400	*	Promoter (<=1kb)	169303874	169346438	42565	2	0	ENSGALG00010004476	NA	9.45044	8.78582	0.0225038	0.508719
D42-biased	7	9236559	9236958	400	*	Promoter (<=1kb)	9236792	9278321	41530	1	0	ENSGALG00010010868	SLC39A10	9.25815	8.54805	0.0357947	0.508721
D42-biased	24	1834926	1835325	400	*	Intron (ENSGALT00010055457/ENSGALG00010022804, intron 4 of 6)	1831450	1845808	14359	2	10483	ENSGALG00010022804	SNX19	8.51586	7.75915	0.0471261	0.508745
D42-biased	1	110028990	110029389	400	*	Intron (ENSGALT00010034927/ENSGALG00010014553, intron 4 of 8)	110000499	110012268	11770	2	-16722	ENSGALG00010014553	NA	9.56912	8.8138	0.0466614	0.508853
D42-biased	3	18017116	18017515	400	*	Intron (ENSGALT00010042444/ENSGALG00010017559, intron 2 of 3)	18014100	18036407	22308	1	3016	ENSGALG00010017559	DUSP10	8.6119	7.89801	0.0364399	0.508995
D42-biased	8	23630224	23630623	400	*	Promoter (<=1kb)	23489695	23630349	140655	2	0	ENSGALG00010024514	FAF1	9.62026	8.95262	0.0229693	0.509257
D42-biased	9	23305633	23306032	400	*	Promoter (<=1kb)	23305945	23311417	5473	1	0	ENSGALG00010001125	CLRN1	9.06194	8.3138	0.0444867	0.509555
D42-biased	1	50641454	50641853	400	*	Promoter (1-2kb)	50638498	50642966	4469	2	1113	ENSGALG00010012407	ATF4	9.49088	8.74464	0.043872	0.509784
D42-biased	19	9481777	9482176	400	*	Promoter (<=1kb)	9458502	9481902	23401	2	0	ENSGALG00010029522	AKAP1	9.71565	9.01658	0.0318907	0.509886
D42-biased	14	12680914	12681313	400	*	Promoter (2-3kb)	12667533	12678466	10934	2	-2448	ENSGALG00010016373	SRL	7.73581	6.96642	0.0488932	0.509917
D42-biased	23	403670	404069	400	*	Promoter (<=1kb)	398724	404098	5375	2	29	ENSGALG00010014240	PIGV	8.0239	7.26508	0.0463999	0.509918
D42-biased	22	3141666	3142065	400	*	Promoter (<=1kb)	3135360	3140837	5478	2	-829	ENSGALG00010020696	MOB1A	9.19917	8.44147	0.0462635	0.509962
D42-biased	1	62242963	62243669	707	*	Intron (ENSGALT00010032338/ENSGALG00010013428, intron 3 of 4)	62250036	62265709	15674	1	-6367	ENSGALG00010015030	NA	8.90955	8.16843	0.042561	0.510123
D42-biased	1	96832848	96833247	400	*	Intron (ENSGALT00010021057/ENSGALG00010008874, intron 2 of 4)	96821575	96832802	11228	1	11273	ENSGALG00010008858	NA	8.6963	7.92112	0.0496145	0.51017
D42-biased	3	64511959	64512358	400	*	Promoter (<=1kb)	64512299	64534608	22310	1	0	ENSGALG00010013392	HDAC2	9.24223	8.54331	0.0316077	0.510231
D42-biased	8	23691877	23692276	400	*	Promoter (1-2kb)	23690413	23696377	5965	1	1464	ENSGALG00010024551	RNF11	8.66562	7.92413	0.0424975	0.510262
D42-biased	28	1876820	1877219	400	*	Promoter (<=1kb)	1862264	1876363	14100	2	-457	ENSGALG00010027113	PIAS4	6.59963	5.82407	0.0496851	0.510407
D42-biased	3	40360655	40361054	400	*	Promoter (<=1kb)	40354018	40360861	6844	2	0	ENSGALG00010007853	C1orf131	7.85806	7.13558	0.0373259	0.510523
D42-biased	1	50281466	50281865	400	*	Intron (ENSGALT00010031519/ENSGALG00010013146, intron 1 of 25)	50158925	50286874	127950	2	5009	ENSGALG00010013146	TNRC6B	9.28079	8.50396	0.0496851	0.510577
D42-biased	3	52331442	52331841	400	*	Promoter (<=1kb)	52332391	52410971	78581	1	-550	ENSGALG00010006547	NA	9.1301	8.43977	0.0290071	0.510591
D42-biased	18	7459883	7460282	400	*	Promoter (<=1kb)	7424019	7459881	35863	2	-2	ENSGALG00010029618	TEX2	8.69483	7.94772	0.0435847	0.510668
D42-biased	4	54400408	54400807	400	*	Intron (ENSGALT00010013213/ENSGALG00010005522, intron 1 of 4)	54331152	54420460	89309	2	19653	ENSGALG00010005522	SYNPO2	7.26816	6.51333	0.0448596	0.510769
D42-biased	19	5668981	5669380	400	*	Promoter (<=1kb)	5669005	5684950	15946	1	0	ENSGALG00010029332	YWHAE	8.79274	8.03314	0.0455231	0.511095
D42-biased	4	21233580	21233979	400	*	Promoter (<=1kb)	21233814	21249757	15944	1	0	ENSGALG00010008273	TMEM144	7.70817	6.98009	0.0386178	0.51118
D42-biased	6	24348437	24348836	400	*	Promoter (<=1kb)	24293490	24348670	55181	2	0	ENSGALG00010021095	NT5C2	9.4209	8.74026	0.0253539	0.511193
D42-biased	1	34117783	34118182	400	*	Promoter (<=1kb)	34117825	34198163	80339	1	0	ENSGALG00010012405	MSRB3	7.31747	6.56466	0.0442722	0.511201
D42-biased	4	68597326	68597725	400	*	Promoter (<=1kb)	68597590	68669910	72321	1	0	ENSGALG00010016242	PDS5A	9.79598	9.08663	0.0335966	0.511276
D42-biased	15	7880486	7880885	400	*	Promoter (1-2kb)	7882168	7919670	37503	1	-1283	ENSGALG00010024002	DGCR2	6.99654	6.23866	0.0453741	0.511288
D42-biased	5	22712591	22712990	400	*	Promoter (1-2kb)	22714112	22722293	8182	1	-1122	ENSGALG00010022819	PACSIN3	9.90481	9.15185	0.0440202	0.511505
D42-biased	3	38011341	38011740	400	*	Intron (ENSGALT00010025793/ENSGALG00010010788, intron 7 of 9)	38003981	38044077	40097	1	7360	ENSGALG00010010788	NA	10.3833	9.67373	0.0333732	0.511652
D42-biased	1	132784754	132785153	400	*	Promoter (1-2kb)	132783124	132783234	111	2	-1520	ENSGALG00010016430	NA	10.2345	9.50694	0.0379209	0.511759
D42-biased	23	3567895	3568294	400	*	Promoter (<=1kb)	3561699	3567581	5883	2	-314	ENSGALG00010016383	FAM110D	9.64958	8.91851	0.0387864	0.51184
D42-biased	8	26034201	26034600	400	*	Intron (ENSGALT00010065181/ENSGALG00010026839, intron 1 of 18)	26027232	26030575	3344	2	-3626	ENSGALG00010026870	NA	8.14565	7.4359	0.0331706	0.511871
D42-biased	13	8329640	8330039	400	*	Promoter (2-3kb)	8332499	8346431	13933	1	-2460	ENSGALG00010012902	NA	9.7153	8.95502	0.0451087	0.512022
D42-biased	2	61455477	61456254	778	*	Promoter (<=1kb)	61454788	61456079	1292	1	689	ENSGALG00010012152	NA	8.10192	7.32584	0.0483348	0.512136
D42-biased	27	4723277	4723676	400	*	Promoter (<=1kb)	4699745	4723436	23692	2	0	ENSGALG00010022919	ACLY	8.86888	8.1485	0.0358437	0.512169
D42-biased	23	2214086	2214485	400	*	Distal Intergenic	2209656	2210309	654	1	4430	ENSGALG00010017829	TRNP1	9.26982	8.51686	0.0435196	0.512268
D42-biased	15	788899	789298	400	*	Promoter (<=1kb)	788810	801643	12834	1	89	ENSGALG00010024509	SEPTIN5	7.70587	6.92361	0.0490293	0.512271
D42-biased	21	2846710	2847109	400	*	Promoter (2-3kb)	2843861	2846560	2700	1	2849	ENSGALG00010021871	NA	9.92253	9.20781	0.0342344	0.512303
D42-biased	18	10387165	10387953	789	*	Promoter (<=1kb)	10384767	10386550	1784	2	-615	ENSGALG00010030103	C1QTNF1	7.85527	7.12229	0.0385246	0.512318
D42-biased	12	19642530	19642929	400	*	Promoter (1-2kb)	19634971	19641495	6525	2	-1035	ENSGALG00010022642	SEC13	7.49763	6.72513	0.0478039	0.512393
D42-biased	17	7925572	7925971	400	*	Intron (ENSGALT00010068843/ENSGALG00010028422, intron 1 of 10)	7935811	7962671	26861	1	-9840	ENSGALG00010028422	RXRA	9.61843	8.8835	0.0391671	0.512486
D42-biased	4	83664621	83665020	400	*	Distal Intergenic	83626580	83651888	25309	2	-12733	ENSGALG00010018949	NA	9.02419	8.24262	0.0490409	0.512527
D42-biased	8	27938409	27938808	400	*	Promoter (<=1kb)	27885691	27938573	52883	2	0	ENSGALG00010024493	JAK1	8.17214	7.38892	0.0492889	0.512532
[truncated: 6,836 more rows]

## Sheet: TableS10
Table S10. Differential accessible regions profiles between D21 and D42 of RR
[truncated: 15,564 more rows]

[truncated: 3 more sheets: Table S11, Table S12, Table S13]
